# Supplementary material for: Meta-transcriptomics indicates biotic cross-tolerance in willow trees cultivated on petroleum hydrocarbon contaminated soil
Source: BMC Plant Biol. 2015 Oct 12;15:246. doi: 10.1186/s12870-015-0636-9 (PMC4603587; doi:10.1186/s12870-015-0636-9)
Supplement: Additional file 2: File S1. — Containing abundance and annotation of 7486 differentially expressed genes. RNAseq data has been deposited in the European Nucleotide Archive (ENA) and can be found via the unique study accession number: PRJEB10287. (XLSX 1320 kb) [file 12870_2015_636_MOESM2_ESM.xlsx]

## Sheet: all
Organ	geneid	identity	evalue	bitscore	querylength	T_Meanfpkm	C_Meanfpkm	PostProb_DE	subjectid	subjectlength	subjectdescription	GO	PFAM	Panther	KEGG	KEGGec	KO	KOGAnnotation	Taxonomy	fRNA_ID	fRNA_Blast_eval	fRNA_seq_length	fRNA_description
Buds	M1000060	100	1e-35	122	438	0.2	1.9	0.977798	tetur07g01590	163	length:163 (mRNA) (SKP1) (S-phase kinase-associated protein 1) (n/a) (S-phase kinase-associated protein 1)	GO:0005515	0	0	0	0	0	0	cellular organisms;Eukaryota;Opisthokonta;Metazoa;Eumetazoa;Bilateria;Protostomia;Ecdysozoa;Panarthropoda;Arthropoda;Chelicerata;Arachnida;Acari;Acariformes;Trombidiformes;Prostigmata;Eleutherengona;Raphignathae;Tetranychoidea;Tetranychidae;Tetranychus	0	0	0	0
Buds	M1000150	66.02	0	550	1929	0.071	0.89	0.994585	sp|Q9YI37|SUCB1_COLLI	413	Succinyl-CoA ligase [ADP-forming] subunit beta, mitochondrial (Fragment) OS=Columba livia GN=SUCLA2 PE=1 SV=1	GO:0005739; GO:0005524; GO:0046872; GO:0004775; GO:0006099	PF08442; PF08442	PTHR11815	0	0	0	0	Eukaryota; Metazoa; Chordata; Craniata; Vertebrata; Euteleostomi;Testudines + Archosauria group; Archosauria; Dinosauria; Saurischia;Theropoda; Coelurosauria; Aves; Neognathae; Columbiformes; Columbidae;Columba	0	0	0	0
Buds	M1000650	97.3	2e-103	298	618	0.11	1.4	0.998603	tetur14g01690	148	length:148 (mRNA) (MDL10) (Conserved secreted protein with MD-2-related lipid recognition domain. ALL2 Group-2 allergen) (n/a) (Der f 2 allergen)	0	0	0	0	0	0	0	cellular organisms;Eukaryota;Opisthokonta;Metazoa;Eumetazoa;Bilateria;Protostomia;Ecdysozoa;Panarthropoda;Arthropoda;Chelicerata;Arachnida;Acari;Acariformes;Trombidiformes;Prostigmata;Eleutherengona;Raphignathae;Tetranychoidea;Tetranychidae;Tetranychus	0	0	0	0
Buds	M1000880	100	0	1137	2312	0.054	0.62	0.994052	tetur06g02740	589	length:589 (mRNA) (LamC) (Intermediate filament protein) (n/a) (Intermediate filament protein)	GO:0005198	0	0	0	0	0	0	cellular organisms;Eukaryota;Opisthokonta;Metazoa;Eumetazoa;Bilateria;Protostomia;Ecdysozoa;Panarthropoda;Arthropoda;Chelicerata;Arachnida;Acari;Acariformes;Trombidiformes;Prostigmata;Eleutherengona;Raphignathae;Tetranychoidea;Tetranychidae;Tetranychus	0	0	0	0
Buds	M1001200	100	2e-142	410	1274	0.026	0.74	0.999462	tetur04g08740	260	length:260 (mRNA) (n/a) (Sjogren syndrome antigen B)	GO:0000166	0	PTHR22792: LUPUS LA PROTEIN-RELATED"	0	0	0	0	cellular organisms;Eukaryota;Opisthokonta;Metazoa;Eumetazoa;Bilateria;Protostomia;Ecdysozoa;Panarthropoda;Arthropoda;Chelicerata;Arachnida;Acari;Acariformes;Trombidiformes;Prostigmata;Eleutherengona;Raphignathae;Tetranychoidea;Tetranychidae;Tetranychus	0	0	0	0
Buds	M1001370	100	0	589	1376	0.042	0.5	0.98621	tetur39g00510	320	length:320 (mRNA) (n/a) (COP9 signalosome complex subunit 5)	0	0	PTHR10410: EUKARYOTIC TRANSLATION INITIATION FACTOR 3 -RELATED	0	0	0	0	cellular organisms;Eukaryota;Opisthokonta;Metazoa;Eumetazoa;Bilateria;Protostomia;Ecdysozoa;Panarthropoda;Arthropoda;Chelicerata;Arachnida;Acari;Acariformes;Trombidiformes;Prostigmata;Eleutherengona;Raphignathae;Tetranychoidea;Tetranychidae;Tetranychus	0	0	0	0
Buds	M1001500	100	3e-107	308	642	0.39	2.7	0.954089	tetur31g00360	152	length:152 (mRNA) (n/a) (40S ribosomal protein S13)	0	0	PTHR11885: RIBOSOMAL PROTEIN S15P/S13E	0	0	0	0	cellular organisms;Eukaryota;Opisthokonta;Metazoa;Eumetazoa;Bilateria;Protostomia;Ecdysozoa;Panarthropoda;Arthropoda;Chelicerata;Arachnida;Acari;Acariformes;Trombidiformes;Prostigmata;Eleutherengona;Raphignathae;Tetranychoidea;Tetranychidae;Tetranychus	FR233682|AK088237|non-protein	5e-33	1154	coding (noncoding) transcript
Buds	M1002120	100	7e-167	474	1317	0.047	0.53	0.989993	tetur07g02470	284	length:284 (mRNA) (NDEL1) (Nuclear distribution protein nudE-like 1) (n/a) (Hypothetical protein)	0	0	0	0	0	0	0	cellular organisms;Eukaryota;Opisthokonta;Metazoa;Eumetazoa;Bilateria;Protostomia;Ecdysozoa;Panarthropoda;Arthropoda;Chelicerata;Arachnida;Acari;Acariformes;Trombidiformes;Prostigmata;Eleutherengona;Raphignathae;Tetranychoidea;Tetranychidae;Tetranychus	0	0	0	0
Buds	M1002420	100	0	521	1361	0.057	0.59	0.981714	tetur08g05500	279	length:279 (mRNA) (n/a) (NADH dehydrogenase)	GO:0008137;GO:0055114	0	PTHR10884: NADH-UBIQUINONE OXIDOREDUCTASE-RELATED	0	0	0	0	cellular organisms;Eukaryota;Opisthokonta;Metazoa;Eumetazoa;Bilateria;Protostomia;Ecdysozoa;Panarthropoda;Arthropoda;Chelicerata;Arachnida;Acari;Acariformes;Trombidiformes;Prostigmata;Eleutherengona;Raphignathae;Tetranychoidea;Tetranychidae;Tetranychus	0	0	0	0
Buds	M1003720	99.75	0	1600	3194	0.04	0.89	0.999682	tetur21g00150	821	length:821 (mRNA) (n/a) (FAS1 domain)	0	0	PTHR10900: PERIOSTIN-RELATED	0	0	0	0	cellular organisms;Eukaryota;Opisthokonta;Metazoa;Eumetazoa;Bilateria;Protostomia;Ecdysozoa;Panarthropoda;Arthropoda;Chelicerata;Arachnida;Acari;Acariformes;Trombidiformes;Prostigmata;Eleutherengona;Raphignathae;Tetranychoidea;Tetranychidae;Tetranychus	0	0	0	0
Buds	M1004050	100	2e-109	321	1205	0.084	0.92	0.989919	tetur04g01150	155	length:155 (mRNA) (n/a) (Ubiquitin-conjugating enzyme E2 L3)	GO:0019787;GO:0043687;GO:0051246	0	PTHR11621: UBIQUITIN-CONJUGATING ENZYME E2	0	0	0	0	cellular organisms;Eukaryota;Opisthokonta;Metazoa;Eumetazoa;Bilateria;Protostomia;Ecdysozoa;Panarthropoda;Arthropoda;Chelicerata;Arachnida;Acari;Acariformes;Trombidiformes;Prostigmata;Eleutherengona;Raphignathae;Tetranychoidea;Tetranychidae;Tetranychus	0	0	0	0
Leaves	M1004490	0	0	0	0	1.7	0.24	0.999993	0	0	0	0	0	0	0	0	0	0	0	0	0	0	0
Buds	M1004790	100	4e-40	133	545	0.18	1.2	0.961779	tetur01g14690	75	length:75 (mRNA) (n/a) (Hypothetical protein)	0	0	0	0	0	0	0	cellular organisms;Eukaryota;Opisthokonta;Metazoa;Eumetazoa;Bilateria;Protostomia;Ecdysozoa;Panarthropoda;Arthropoda;Chelicerata;Arachnida;Acari;Acariformes;Trombidiformes;Prostigmata;Eleutherengona;Raphignathae;Tetranychoidea;Tetranychidae;Tetranychus	0	0	0	0
Buds	M1005290	100	3e-178	502	1316	0.063	1.5	0.999879	tetur28g00160	265	length:265 (mRNA) (n/a) (protein phosphatase 2A A subunit)	0	0	0	0	0	0	0	cellular organisms;Eukaryota;Opisthokonta;Metazoa;Eumetazoa;Bilateria;Protostomia;Ecdysozoa;Panarthropoda;Arthropoda;Chelicerata;Arachnida;Acari;Acariformes;Trombidiformes;Prostigmata;Eleutherengona;Raphignathae;Tetranychoidea;Tetranychidae;Tetranychus	0	0	0	0
Buds	M1005460	100	5e-74	225	892	0.12	1.8	0.999218	tetur11g04300	114	length:114 (mRNA) (n/a) (PREDICTED: similar to isolog of yeast sui1 and rice gos2; putative)	GO:0003743;GO:0006412	0	PTHR10388: TRANSLATION FACTOR SUI1	0	0	0	0	cellular organisms;Eukaryota;Opisthokonta;Metazoa;Eumetazoa;Bilateria;Protostomia;Ecdysozoa;Panarthropoda;Arthropoda;Chelicerata;Arachnida;Acari;Acariformes;Trombidiformes;Prostigmata;Eleutherengona;Raphignathae;Tetranychoidea;Tetranychidae;Tetranychus	0	0	0	0
Buds	M1005530	100	6e-119	338	674	0.096	2.8	0.999817	tetur20g00020	164	length:164 (mRNA) (n/a) (Hypothetical protein)	0	0	0	0	0	0	0	cellular organisms;Eukaryota;Opisthokonta;Metazoa;Eumetazoa;Bilateria;Protostomia;Ecdysozoa;Panarthropoda;Arthropoda;Chelicerata;Arachnida;Acari;Acariformes;Trombidiformes;Prostigmata;Eleutherengona;Raphignathae;Tetranychoidea;Tetranychidae;Tetranychus	0	0	0	0
Buds	M1008750	100	6e-85	262	1066	0.26	2.6	0.988433	tetur31g00650	293	length:293 (mRNA) (n/a) (ribosomal protein L23a)	GO:0003735;GO:0005622;GO:0005840;GO:0006412	0	PTHR11620: 60S RIBOSOMAL PROTEIN L23A	0	0	0	0	cellular organisms;Eukaryota;Opisthokonta;Metazoa;Eumetazoa;Bilateria;Protostomia;Ecdysozoa;Panarthropoda;Arthropoda;Chelicerata;Arachnida;Acari;Acariformes;Trombidiformes;Prostigmata;Eleutherengona;Raphignathae;Tetranychoidea;Tetranychidae;Tetranychus	0	0	0	0
stems	M1009360	99.22	9e-175	493	936	0.044	0.38	0.998912	SapurV1A.0218s0180.1.p	356	O-methyltransferase	GO:0008171;GO:0008168;GO:0046983	PF00891;PF08100	PTHR11746	0	0	0	KOG3178	cellular organisms;Eukaryota;Viridiplantae;Streptophyta;Streptophytina;Embryophyta;Tracheophyta;Euphyllophyta;Spermatophyta;Magnoliophyta;Mesangiospermae;eudicotyledons;Gunneridae;Pentapetalae;rosids;fabi ds;Malpighiales;Salicaceae;Saliceae;Salix;Salix purpurea	0	0	0	0
Buds	M1009680	91.47	0	1405	4483	0.019	0.71	0.999982	tetur03g07520	836	length:836 (mRNA) (RPTP1) (Protein-tyrosine phosphatase, receptor/non-receptor type) (RPTP1) (Protein-tyrosine phosphatase, receptor/non-receptor type) (n/a) (Protein-tyrosine phosphatase, receptor/non-receptor type)	GO:0006470;GO:0004725	0	0	0	0	0	0	cellular organisms;Eukaryota;Opisthokonta;Metazoa;Eumetazoa;Bilateria;Protostomia;Ecdysozoa;Panarthropoda;Arthropoda;Chelicerata;Arachnida;Acari;Acariformes;Trombidiformes;Prostigmata;Eleutherengona;Raphignathae;Tetranychoidea;Tetranychidae;Tetranychus	0	0	0	0
stems	M1010140	100	3e-13	68.2	471	36	25	0.999354	SapurV1A.0081s0080.2.p	593	casein kinase, putative	GO:0004672;GO:0005524;GO:0006468	PF00069	PTHR11909:SF20	0	0	0	KOG1164	cellular organisms;Eukaryota;Viridiplantae;Streptophyta;Streptophytina;Embryophyta;Tracheophyta;Euphyllophyta;Spermatophyta;Magnoliophyta;Mesangiospermae;eudicotyledons;Gunneridae;Pentapetalae;rosids;fabi ds;Malpighiales;Salicaceae;Saliceae;Salix;Salix purpurea	0	0	0	0
stems	M1010300	100	3e-42	142	710	0.057	1.1	0.981597	SapurV1A.0023s0600.1.p	70	hypothetical protein	0	0	0	0	0	0	0	cellular organisms;Eukaryota;Viridiplantae;Streptophyta;Streptophytina;Embryophyta;Tracheophyta;Euphyllophyta;Spermatophyta;Magnoliophyta;Mesangiospermae;eudicotyledons;Gunneridae;Pentapetalae;rosids;fabi ds;Malpighiales;Salicaceae;Saliceae;Salix;Salix purpurea	0	0	0	0
Buds	M1012170	100	2e-86	258	950	0.17	1.2	0.977294	tetur37g00670	128	length:128 (mRNA) (n/a) (40S ribosomal protein S20)	GO:0003735;GO:0006412;GO:0015935	0	0	0	0	0	0	cellular organisms;Eukaryota;Opisthokonta;Metazoa;Eumetazoa;Bilateria;Protostomia;Ecdysozoa;Panarthropoda;Arthropoda;Chelicerata;Arachnida;Acari;Acariformes;Trombidiformes;Prostigmata;Eleutherengona;Raphignathae;Tetranychoidea;Tetranychidae;Tetranychus	0	0	0	0
Buds	M1012180	100	0	601	945	0.17	1.9	0.983466	SapurV1A.0016s1290.1.p	318	peroxidase	GO:0004601;GO:0006979;GO:0020037;GO:0055114	PF00141	0	0	1.11.1.7	K00430	0	cellular organisms;Eukaryota;Viridiplantae;Streptophyta;Streptophytina;Embryophyta;Tracheophyta;Euphyllophyta;Spermatophyta;Magnoliophyta;Mesangiospermae;eudicotyledons;Gunneridae;Pentapetalae;rosids;fabi ds;Malpighiales;Salicaceae;Saliceae;Salix;Salix purpurea	0	0	0	0
Buds	M1012240	100	2e-174	493	1296	0.027	0.45	0.993916	tetur05g03720	305	length:305 (mRNA) (n/a) (coiled-coil domain-containing protein 117)	0	0	0	0	0	0	0	cellular organisms;Eukaryota;Opisthokonta;Metazoa;Eumetazoa;Bilateria;Protostomia;Ecdysozoa;Panarthropoda;Arthropoda;Chelicerata;Arachnida;Acari;Acariformes;Trombidiformes;Prostigmata;Eleutherengona;Raphignathae;Tetranychoidea;Tetranychidae;Tetranychus	0	0	0	0
Buds	M1013490	0	0	0	0	0.014	0.34	0.999214	0	0	0	0	0	0	0	0	0	0	0	0	0	0	0
Buds	M1013700	100	2e-108	322	1311	0.028	0.38	0.986871	tetur26g01610	211	length:211 (mRNA) (n/a) (C6orf64 homolog)	0	0	PTHR13527: UNCHARACTERIZED	0	0	0	0	cellular organisms;Eukaryota;Opisthokonta;Metazoa;Eumetazoa;Bilateria;Protostomia;Ecdysozoa;Panarthropoda;Arthropoda;Chelicerata;Arachnida;Acari;Acariformes;Trombidiformes;Prostigmata;Eleutherengona;Raphignathae;Tetranychoidea;Tetranychidae;Tetranychus	0	0	0	0
Buds	M1014840	100	8e-145	416	1425	0.032	0.35	0.978176	tetur03g05960	200	length:200 (mRNA) (n/a) (TATA box-binding protein-like protein 1) (n/a) (TATA box-binding protein-like protein 1)	GO:0003677	0	0	0	0	0	0	cellular organisms;Eukaryota;Opisthokonta;Metazoa;Eumetazoa;Bilateria;Protostomia;Ecdysozoa;Panarthropoda;Arthropoda;Chelicerata;Arachnida;Acari;Acariformes;Trombidiformes;Prostigmata;Eleutherengona;Raphignathae;Tetranychoidea;Tetranychidae;Tetranychus	0	0	0	0
Buds	M1015280	100	2e-96	285	1005	0.05	0.41	0.970563	tetur19g03080	156	length:156 (mRNA) (n/a) (prefoldin subunit 5)	GO:0006457;GO:0016272;GO:0051082	0	PTHR12674: PREFOLDIN SUBUNIT 5	0	0	0	0	cellular organisms;Eukaryota;Opisthokonta;Metazoa;Eumetazoa;Bilateria;Protostomia;Ecdysozoa;Panarthropoda;Arthropoda;Chelicerata;Arachnida;Acari;Acariformes;Trombidiformes;Prostigmata;Eleutherengona;Raphignathae;Tetranychoidea;Tetranychidae;Tetranychus	0	0	0	0
Buds	M1016280	43.18	8e-145	462	2712	0.023	0.27	0.982531	tr|H9K4S6|H9K4S6_APIME	839	Uncharacterized protein OS=Apis mellifera GN=Atg9 PE=4 SV=1	0	PF04109	PTHR13038	ame:412115;	0	K17907;	0	Eukaryota; Metazoa; Ecdysozoa; Arthropoda; Hexapoda; Insecta;Pterygota; Neoptera; Endopterygota; Hymenoptera; Apocrita; Aculeata;Apoidea; Apidae; Apis	0	0	0	0
stems	M1016521	99.45	4e-101	314	636	3.5	1.8	1	SapurV1A.0578s0170.1.p	795	subtilisin serine protease, putative	GO:0004252;GO:0042802;GO:0043086;GO:0006508	PF05922;PF00082;PF02225	PTHR10795:SF17	0	0	0	0	cellular organisms;Eukaryota;Viridiplantae;Streptophyta;Streptophytina;Embryophyta;Tracheophyta;Euphyllophyta;Spermatophyta;Magnoliophyta;Mesangiospermae;eudicotyledons;Gunneridae;Pentapetalae;rosids;fabi ds;Malpighiales;Salicaceae;Saliceae;Salix;Salix purpurea	0	0	0	0
Buds	M1017410	100	1e-152	440	1567	0.2	2.3	0.996659	tetur41g00590	252	length:252 (mRNA) (n/a) (heterogeneous nuclear ribonucleoprotein D-like)	GO:0000166	0	PTHR10432: RNA-BINDING PROTEIN	0	0	0	0	cellular organisms;Eukaryota;Opisthokonta;Metazoa;Eumetazoa;Bilateria;Protostomia;Ecdysozoa;Panarthropoda;Arthropoda;Chelicerata;Arachnida;Acari;Acariformes;Trombidiformes;Prostigmata;Eleutherengona;Raphignathae;Tetranychoidea;Tetranychidae;Tetranychus	0	0	0	0
Leaves	M1018441	99.53	0	789	1401	0.2	2.7	0.968215	SapurV1A.0742s0010.1.p	534	reticuline oxidase, putative	GO:0016491;GO:0050660;GO:0055114	PF01565;PF08031	PTHR11748:SF29	0	0	0	0	cellular organisms;Eukaryota;Viridiplantae;Streptophyta;Streptophytina;Embryophyta;Tracheophyta;Euphyllophyta;Spermatophyta;Magnoliophyta;Mesangiospermae;eudicotyledons;Gunneridae;Pentapetalae;rosids;fabi ds;Malpighiales;Salicaceae;Saliceae;Salix;Salix purpurea	0	0	0	0
stems	M1018690	100	2e-133	387	1271	14	10	0.986903	SapurV1A.0440s0060.1.p	210	TIC protein 20-II, putative	0	PF09685	0	0	0	0	0	cellular organisms;Eukaryota;Viridiplantae;Streptophyta;Streptophytina;Embryophyta;Tracheophyta;Euphyllophyta;Spermatophyta;Magnoliophyta;Mesangiospermae;eudicotyledons;Gunneridae;Pentapetalae;rosids;fabi ds;Malpighiales;Salicaceae;Saliceae;Salix;Salix purpurea	0	0	0	0
Buds	M1019201	100	0	1068	1721	0.87	0.032	0.999992	SapurV1A.0005s1290.1.p	574	terpene synthase	GO:0000287;GO:0016829;GO:0008152	PF03936;PF01397	0	0	0	0	0	cellular organisms;Eukaryota;Viridiplantae;Streptophyta;Streptophytina;Embryophyta;Tracheophyta;Euphyllophyta;Spermatophyta;Magnoliophyta;Mesangiospermae;eudicotyledons;Gunneridae;Pentapetalae;rosids;fabi ds;Malpighiales;Salicaceae;Saliceae;Salix;Salix purpurea	0	0	0	0
Buds	M1020690	0	0	0	0	0.58	0.11	0.989345	0	0	0	0	0	0	0	0	0	0	0	0	0	0	0
Buds	M1022070	99.69	0	676	1147	0.46	0.15	0.996248	SapurV1A.0805s0050.1.p	324	GATA transcription factor	GO:0003700;GO:0006355;GO:0008270;GO:0043565	PF00320	PTHR10071:SF113	0	0	0	KOG1601	cellular organisms;Eukaryota;Viridiplantae;Streptophyta;Streptophytina;Embryophyta;Tracheophyta;Euphyllophyta;Spermatophyta;Magnoliophyta;Mesangiospermae;eudicotyledons;Gunneridae;Pentapetalae;rosids;fabi ds;Malpighiales;Salicaceae;Saliceae;Salix;Salix purpurea	0	0	0	0
Buds	M1024730	98.91	3e-112	332	1136	0.037	2	0.999984	tetur03g08710	274	length:274 (mRNA) (n/a) (Hypothetical protein)	0	0	0	0	0	0	0	cellular organisms;Eukaryota;Opisthokonta;Metazoa;Eumetazoa;Bilateria;Protostomia;Ecdysozoa;Panarthropoda;Arthropoda;Chelicerata;Arachnida;Acari;Acariformes;Trombidiformes;Prostigmata;Eleutherengona;Raphignathae;Tetranychoidea;Tetranychidae;Tetranychus	0	0	0	0
Buds	M1027120	0	0	0	0	0.87	0.35	0.997191	0	0	0	0	0	0	0	0	0	0	0	0	0	0	0
Buds	M1029740	68.16	2e-89	302	3306	0.013	0.16	0.974764	tr|U5FUS7|U5FUS7_POPTR	351	Uncharacterized protein OS=Populus trichocarpa GN=POPTR_0011s01952g PE=4 SV=1	GO:0003676; GO:0008270	PF14244	0	pop:POPTR_0011s01952g;	0	0	0	Eukaryota; Viridiplantae; Streptophyta; Embryophyta; Tracheophyta;Spermatophyta; Magnoliophyta; eudicotyledons; Gunneridae;Pentapetalae; rosids; fabids; Malpighiales; Salicaceae; Saliceae;Populus	0	0	0	0
Buds	M1034180	0	0	0	0	1.8	0.47	0.972967	0	0	0	0	0	0	0	0	0	0	0	0	0	0	0
stems	M1034840	100	1e-18	77.4	344	0	11	0.999994	SapurV1A.0017s0140.1.p	92	EF hand protein	0	0	0	0	0	0	0	cellular organisms;Eukaryota;Viridiplantae;Streptophyta;Streptophytina;Embryophyta;Tracheophyta;Euphyllophyta;Spermatophyta;Magnoliophyta;Mesangiospermae;eudicotyledons;Gunneridae;Pentapetalae;rosids;fabi ds;Malpighiales;Salicaceae;Saliceae;Salix;Salix purpurea	0	0	0	0
stems	M1034841	98.36	3e-31	117	1106	0.025	8.5	1	SapurV1A.0017s0140.1.p	92	EF hand protein	0	0	0	0	0	0	0	cellular organisms;Eukaryota;Viridiplantae;Streptophyta;Streptophytina;Embryophyta;Tracheophyta;Euphyllophyta;Spermatophyta;Magnoliophyta;Mesangiospermae;eudicotyledons;Gunneridae;Pentapetalae;rosids;fabi ds;Malpighiales;Salicaceae;Saliceae;Salix;Salix purpurea	0	0	0	0
stems	M1040560	100	0	1055	1851	0.13	1.7	0.993874	SapurV1A.1430s0020.1.p	509	flavonoid 3',5'-hydroxylase	GO:0005506;GO:0009055;GO:0016705;GO:0020037	PF00067	PTHR24298:SF44	0	0	0	KOG0156	cellular organisms;Eukaryota;Viridiplantae;Streptophyta;Streptophytina;Embryophyta;Tracheophyta;Euphyllophyta;Spermatophyta;Magnoliophyta;Mesangiospermae;eudicotyledons;Gunneridae;Pentapetalae;rosids;fabi ds;Malpighiales;Salicaceae;Saliceae;Salix;Salix purpurea	0	0	0	0
stems	M1040570	98.98	0	587	886	0.009	3.5	0.999999	SapurV1A.0153s0130.1.p	641	XS domain protein	0	PF03468	PTHR21596:SF1	0	0	0	0	cellular organisms;Eukaryota;Viridiplantae;Streptophyta;Streptophytina;Embryophyta;Tracheophyta;Euphyllophyta;Spermatophyta;Magnoliophyta;Mesangiospermae;eudicotyledons;Gunneridae;Pentapetalae;rosids;fabi ds;Malpighiales;Salicaceae;Saliceae;Salix;Salix purpurea	0	0	0	0
stems	M1040571	73.42	4e-24	102	464	0.045	1.4	0.978228	tr|U7DWI7|U7DWI7_POPTR	170	Uncharacterized protein (Fragment) OS=Populus trichocarpa GN=POPTR_2331s000102g PE=4 SV=1	0	0	0	pop:POPTR_2331s000102;	0	0	0	Eukaryota; Viridiplantae; Streptophyta; Embryophyta; Tracheophyta;Spermatophyta; Magnoliophyta; eudicotyledons; Gunneridae;Pentapetalae; rosids; fabids; Malpighiales; Salicaceae; Saliceae;Populus	0	0	0	0
Buds	M1042770	100	8e-167	466	905	0.41	3.4	0.963927	tetur04g08030	243	length:243 (mRNA) (n/a) (ribosomal protein S3)	GO:0003735;GO:0006412;GO:0015935	0	PTHR11760: 30S/40S RIBOSOMAL PROTEIN S3	0	0	0	0	cellular organisms;Eukaryota;Opisthokonta;Metazoa;Eumetazoa;Bilateria;Protostomia;Ecdysozoa;Panarthropoda;Arthropoda;Chelicerata;Arachnida;Acari;Acariformes;Trombidiformes;Prostigmata;Eleutherengona;Raphignathae;Tetranychoidea;Tetranychidae;Tetranychus	0	0	0	0
Leaves	M1044770	95.87	0	619	1858	5.9	7.7	0.995902	SapurV1A.0068s0430.1.p	363	TCP transcription factor	0	PF03634	PTHR11584:SF275	0	0	0	0	cellular organisms;Eukaryota;Viridiplantae;Streptophyta;Streptophytina;Embryophyta;Tracheophyta;Euphyllophyta;Spermatophyta;Magnoliophyta;Mesangiospermae;eudicotyledons;Gunneridae;Pentapetalae;rosids;fabi ds;Malpighiales;Salicaceae;Saliceae;Salix;Salix purpurea	0	0	0	0
stems	M1047080	100	6e-32	122	1149	0.58	0.075	1	SapurV1A.0105s0430.1.p	216	A-type response regulator	GO:0000156;GO:0000160;GO:0006355	PF00072	PTHR26402:SF55	0	0	0	0	cellular organisms;Eukaryota;Viridiplantae;Streptophyta;Streptophytina;Embryophyta;Tracheophyta;Euphyllophyta;Spermatophyta;Magnoliophyta;Mesangiospermae;eudicotyledons;Gunneridae;Pentapetalae;rosids;fabi ds;Malpighiales;Salicaceae;Saliceae;Salix;Salix purpurea	0	0	0	0
stems	M1048840	0	0	0	0	1.6	0.049	0.983096	0	0	0	0	0	0	0	0	0	0	0	0	0	0	0
Buds	M1050910	100	7e-84	254	1167	0.13	1.3	0.995105	tetur08g07120	125	length:125 (mRNA) (n/a) (glutaredoxin)	0	0	PTHR10168: GLUTAREDOXIN	0	0	0	0	cellular organisms;Eukaryota;Opisthokonta;Metazoa;Eumetazoa;Bilateria;Protostomia;Ecdysozoa;Panarthropoda;Arthropoda;Chelicerata;Arachnida;Acari;Acariformes;Trombidiformes;Prostigmata;Eleutherengona;Raphignathae;Tetranychoidea;Tetranychidae;Tetranychus	0	0	0	0
Buds	M1051220	0	0	0	0	1.2	0.1	0.957474	0	0	0	0	0	0	0	0	0	0	0	0	0	0	0
Buds	M1052540	99.69	0	637	1477	0.14	6.6	0.999992	SapurV1A.0185s0010.1.p	322	BURP domain protein	0	PF03181	0	0	0	0	0	cellular organisms;Eukaryota;Viridiplantae;Streptophyta;Streptophytina;Embryophyta;Tracheophyta;Euphyllophyta;Spermatophyta;Magnoliophyta;Mesangiospermae;eudicotyledons;Gunneridae;Pentapetalae;rosids;fabi ds;Malpighiales;Salicaceae;Saliceae;Salix;Salix purpurea	0	0	0	0
stems	M1052540	99.69	0	637	1477	0.11	9.3	1	SapurV1A.0185s0010.1.p	322	BURP domain protein	0	PF03181	0	0	0	0	0	cellular organisms;Eukaryota;Viridiplantae;Streptophyta;Streptophytina;Embryophyta;Tracheophyta;Euphyllophyta;Spermatophyta;Magnoliophyta;Mesangiospermae;eudicotyledons;Gunneridae;Pentapetalae;rosids;fabi ds;Malpighiales;Salicaceae;Saliceae;Salix;Salix purpurea	0	0	0	0
Buds	M1054180	100	1e-101	293	589	0.9	7.6	0.97022	tetur01g02670	151	length:151 (mRNA) (MDL1) (MD-2-related lipid-recognition) (MDL1) (MD-2-related lipid-recognition) (n/a) (MD-2-related lipid-recognition)	0	0	0	0	0	0	0	cellular organisms;Eukaryota;Opisthokonta;Metazoa;Eumetazoa;Bilateria;Protostomia;Ecdysozoa;Panarthropoda;Arthropoda;Chelicerata;Arachnida;Acari;Acariformes;Trombidiformes;Prostigmata;Eleutherengona;Raphignathae;Tetranychoidea;Tetranychidae;Tetranychus	0	0	0	0
stems	M1055090	99.55	1e-138	398	1080	0.15	1.8	0.99438	SapurV1A.0021s0980.1.p	221	ethylene-responsive transcription factor	GO:0003700;GO:0006355	PF00847	0	0	0	K14516	0	cellular organisms;Eukaryota;Viridiplantae;Streptophyta;Streptophytina;Embryophyta;Tracheophyta;Euphyllophyta;Spermatophyta;Magnoliophyta;Mesangiospermae;eudicotyledons;Gunneridae;Pentapetalae;rosids;fabi ds;Malpighiales;Salicaceae;Saliceae;Salix;Salix purpurea	0	0	0	0
Buds	M1055300	100	0	846	1663	2.3	1.1	0.99989	SapurV1A.0048s0380.1.p	430	DUF247 domain protein	0	PF03140	0	0	0	0	0	cellular organisms;Eukaryota;Viridiplantae;Streptophyta;Streptophytina;Embryophyta;Tracheophyta;Euphyllophyta;Spermatophyta;Magnoliophyta;Mesangiospermae;eudicotyledons;Gunneridae;Pentapetalae;rosids;fabi ds;Malpighiales;Salicaceae;Saliceae;Salix;Salix purpurea	0	0	0	0
stems	M1055300	100	0	846	1663	0.32	2.8	0.968989	SapurV1A.0048s0380.1.p	430	DUF247 domain protein	0	PF03140	0	0	0	0	0	cellular organisms;Eukaryota;Viridiplantae;Streptophyta;Streptophytina;Embryophyta;Tracheophyta;Euphyllophyta;Spermatophyta;Magnoliophyta;Mesangiospermae;eudicotyledons;Gunneridae;Pentapetalae;rosids;fabi ds;Malpighiales;Salicaceae;Saliceae;Salix;Salix purpurea	0	0	0	0
Leaves	M1057230	0	0	0	0	0.56	0.022	0.99984	0	0	0	0	0	0	0	0	0	0	0	0	0	0	0
stems	M1060410	92.5	2e-19	91.7	1064	0.05	4.6	0.999998	tr|B9GZN7|B9GZN7_POPTR	105	Uncharacterized protein (Fragment) OS=Populus trichocarpa GN=POPTR_0003s16890g PE=4 SV=2	0	PF11820	0	pop:POPTR_0003s16890g;	0	0	0	Eukaryota; Viridiplantae; Streptophyta; Embryophyta; Tracheophyta;Spermatophyta; Magnoliophyta; eudicotyledons; Gunneridae;Pentapetalae; rosids; fabids; Malpighiales; Salicaceae; Saliceae;Populus	0	0	0	0
stems	M1061070	100	5e-13	62.4	404	1.1	7.8	0.951689	SapurV1A.0264s0120.1.p	65	hypothetical protein	0	0	0	0	0	0	0	cellular organisms;Eukaryota;Viridiplantae;Streptophyta;Streptophytina;Embryophyta;Tracheophyta;Euphyllophyta;Spermatophyta;Magnoliophyta;Mesangiospermae;eudicotyledons;Gunneridae;Pentapetalae;rosids;fabi ds;Malpighiales;Salicaceae;Saliceae;Salix;Salix purpurea	0	0	0	0
Buds	M1061100	87.06	3e-44	144	600	0.056	1	0.99828	tetur03g10103	87	length:87 (mRNA) (SSPX) (Single Copy Small Secreted Protein of Unknown Function) (n/a) (hypothetical protein)	0	0	0	0	0	0	0	cellular organisms;Eukaryota;Opisthokonta;Metazoa;Eumetazoa;Bilateria;Protostomia;Ecdysozoa;Panarthropoda;Arthropoda;Chelicerata;Arachnida;Acari;Acariformes;Trombidiformes;Prostigmata;Eleutherengona;Raphignathae;Tetranychoidea;Tetranychidae;Tetranychus	0	0	0	0
Leaves	M1061861	92.68	0	956	2656	27	41	0.999738	SapurV1A.1561s0050.1.p	519	cytochrome P450 family protein	GO:0005506;GO:0009055;GO:0016705;GO:0020037	PF00067	PTHR24298:SF44	0	0	0	KOG0156	cellular organisms;Eukaryota;Viridiplantae;Streptophyta;Streptophytina;Embryophyta;Tracheophyta;Euphyllophyta;Spermatophyta;Magnoliophyta;Mesangiospermae;eudicotyledons;Gunneridae;Pentapetalae;rosids;fabi ds;Malpighiales;Salicaceae;Saliceae;Salix;Salix purpurea	0	0	0	0
Buds	M1062570	100	1e-99	289	697	0.16	2.4	0.998268	tetur16g00560	145	length:145 (mRNA) (n/a) (ribosomal protein L26)	0	0	0	0	0	0	0	cellular organisms;Eukaryota;Opisthokonta;Metazoa;Eumetazoa;Bilateria;Protostomia;Ecdysozoa;Panarthropoda;Arthropoda;Chelicerata;Arachnida;Acari;Acariformes;Trombidiformes;Prostigmata;Eleutherengona;Raphignathae;Tetranychoidea;Tetranychidae;Tetranychus	0	0	0	0
Buds	M1063690	0	0	0	0	3.3	0.99	0.996076	0	0	0	0	0	0	0	0	0	0	0	0	0	0	0
stems	M1064091	100	6e-39	144	576	5.4	3.2	0.97686	SapurV1A.0425s0210.1.p	1184	gryzun, trafficking through protein, putative	0	PF11817;PF07919	PTHR14374	0	0	0	0	cellular organisms;Eukaryota;Viridiplantae;Streptophyta;Streptophytina;Embryophyta;Tracheophyta;Euphyllophyta;Spermatophyta;Magnoliophyta;Mesangiospermae;eudicotyledons;Gunneridae;Pentapetalae;rosids;fabi ds;Malpighiales;Salicaceae;Saliceae;Salix;Salix purpurea	0	0	0	0
stems	M1064960	0	0	0	0	3.5	2	0.99429	0	0	0	0	0	0	0	0	0	0	0	0	0	0	0
Buds	M1065070	99.4	5e-110	322	953	1.8	17	0.991497	SapurV1A.0010s0670.1.p	166	calmodulin-like protein	0	PF00036	PTHR10891	0	0	0	KOG0027	cellular organisms;Eukaryota;Viridiplantae;Streptophyta;Streptophytina;Embryophyta;Tracheophyta;Euphyllophyta;Spermatophyta;Magnoliophyta;Mesangiospermae;eudicotyledons;Gunneridae;Pentapetalae;rosids;fabi ds;Malpighiales;Salicaceae;Saliceae;Salix;Salix purpurea	0	0	0	0
stems	M1065070	99.4	5e-110	322	953	0.47	43	0.999999	SapurV1A.0010s0670.1.p	166	calmodulin-like protein	0	PF00036	PTHR10891	0	0	0	KOG0027	cellular organisms;Eukaryota;Viridiplantae;Streptophyta;Streptophytina;Embryophyta;Tracheophyta;Euphyllophyta;Spermatophyta;Magnoliophyta;Mesangiospermae;eudicotyledons;Gunneridae;Pentapetalae;rosids;fabi ds;Malpighiales;Salicaceae;Saliceae;Salix;Salix purpurea	0	0	0	0
Buds	M1065770	100	1e-117	351	1752	0.044	0.4	0.977373	tetur02g11050	218	length:218 (mRNA) (n/a) (Hypothetical protein)	0	0	0	0	0	0	0	cellular organisms;Eukaryota;Opisthokonta;Metazoa;Eumetazoa;Bilateria;Protostomia;Ecdysozoa;Panarthropoda;Arthropoda;Chelicerata;Arachnida;Acari;Acariformes;Trombidiformes;Prostigmata;Eleutherengona;Raphignathae;Tetranychoidea;Tetranychidae;Tetranychus	0	0	0	0
stems	M1066381	93.28	1e-146	424	751	0.063	3.5	0.999814	SapurV1A.0660s0150.1.p	500	MATE efflux family protein	GO:0006855;GO:0015238;GO:0015297;GO:0016020;GO:0055085	PF01554	PTHR11206:SF48	0	0	0	KOG1347	cellular organisms;Eukaryota;Viridiplantae;Streptophyta;Streptophytina;Embryophyta;Tracheophyta;Euphyllophyta;Spermatophyta;Magnoliophyta;Mesangiospermae;eudicotyledons;Gunneridae;Pentapetalae;rosids;fabi ds;Malpighiales;Salicaceae;Saliceae;Salix;Salix purpurea	0	0	0	0
Buds	M1068770	100	4e-62	196	924	0.83	6.6	0.988379	tetur04g01580	140	length:140 (mRNA) (HCP1) (Hypothetical Cuticular Protein) (HPR1) (Hypothetical Cuticular Protein) (n/a) (Hypothetical protein)	0	0	0	0	0	0	0	cellular organisms;Eukaryota;Opisthokonta;Metazoa;Eumetazoa;Bilateria;Protostomia;Ecdysozoa;Panarthropoda;Arthropoda;Chelicerata;Arachnida;Acari;Acariformes;Trombidiformes;Prostigmata;Eleutherengona;Raphignathae;Tetranychoidea;Tetranychidae;Tetranychus	0	0	0	0
stems	M1069090	99.59	0	932	1990	1.8	0.21	0.970895	SapurV1A.1549s0040.1.p	508	cytochrome P450 family protein	GO:0005506;GO:0009055;GO:0016705;GO:0020037	PF00067	PTHR24300:SF170	0	0	0	KOG0156	cellular organisms;Eukaryota;Viridiplantae;Streptophyta;Streptophytina;Embryophyta;Tracheophyta;Euphyllophyta;Spermatophyta;Magnoliophyta;Mesangiospermae;eudicotyledons;Gunneridae;Pentapetalae;rosids;fabi ds;Malpighiales;Salicaceae;Saliceae;Salix;Salix purpurea	0	0	0	0
Buds	M1069450	99.52	3e-142	405	965	0.12	0.94	0.953505	SapurV1A.0217s0150.1.p	209	hypothetical protein	0	0	0	0	0	0	0	cellular organisms;Eukaryota;Viridiplantae;Streptophyta;Streptophytina;Embryophyta;Tracheophyta;Euphyllophyta;Spermatophyta;Magnoliophyta;Mesangiospermae;eudicotyledons;Gunneridae;Pentapetalae;rosids;fabi ds;Malpighiales;Salicaceae;Saliceae;Salix;Salix purpurea	0	0	0	0
stems	M1069600	100	0	560	1990	1.4	95	1	SapurV1A.0002s1020.1.p	510	cytochrome P450 family 92 protein	GO:0005506;GO:0009055;GO:0016705;GO:0020037	PF00067	PTHR24298:SF44	0	0	0	KOG0156	cellular organisms;Eukaryota;Viridiplantae;Streptophyta;Streptophytina;Embryophyta;Tracheophyta;Euphyllophyta;Spermatophyta;Magnoliophyta;Mesangiospermae;eudicotyledons;Gunneridae;Pentapetalae;rosids;fabi ds;Malpighiales;Salicaceae;Saliceae;Salix;Salix purpurea	0	0	0	0
Leaves	M1069820	100	0	897	1936	16	17	1	SapurV1A.1886s0010.1.p	1118	importin beta-3, putative	GO:0006886;GO:0008565;GO:0005515	PF03810;PF02985	PTHR10527:SF5	0	0	0	KOG2171	cellular organisms;Eukaryota;Viridiplantae;Streptophyta;Streptophytina;Embryophyta;Tracheophyta;Euphyllophyta;Spermatophyta;Magnoliophyta;Mesangiospermae;eudicotyledons;Gunneridae;Pentapetalae;rosids;fabi ds;Malpighiales;Salicaceae;Saliceae;Salix;Salix purpurea	0	0	0	0
Buds	M1069970	0	0	0	0	49	31	0.955263	0	0	0	0	0	0	0	0	0	0	0	0	0	0	0
stems	M1069980	100	4e-09	51.2	212	13	4.6	1	SapurV1A.0306s0090.1.p	206	adenylate cyclase	GO:0006796	PF01928	0	0	0	0	0	cellular organisms;Eukaryota;Viridiplantae;Streptophyta;Streptophytina;Embryophyta;Tracheophyta;Euphyllophyta;Spermatophyta;Magnoliophyta;Mesangiospermae;eudicotyledons;Gunneridae;Pentapetalae;rosids;fabi ds;Malpighiales;Salicaceae;Saliceae;Salix;Salix purpurea	0	0	0	0
stems	M1070150	100	2e-133	384	1047	0.78	11	1	SapurV1A.0408s0210.1.p	204	Avr9/Cf-9 rapidly elicited protein, putative	0	0	0	0	0	0	0	cellular organisms;Eukaryota;Viridiplantae;Streptophyta;Streptophytina;Embryophyta;Tracheophyta;Euphyllophyta;Spermatophyta;Magnoliophyta;Mesangiospermae;eudicotyledons;Gunneridae;Pentapetalae;rosids;fabi ds;Malpighiales;Salicaceae;Saliceae;Salix;Salix purpurea	0	0	0	0
stems	M1071220	0	0	0	0	0.031	0.7	0.986829	0	0	0	0	0	0	0	0	0	0	0	0	0	0	0
stems	M1071560	0	0	0	0	0.1	5.4	0.960114	0	0	0	0	0	0	0	0	0	0	0	0	0	0	0
Buds	M1073580	100	3e-18	77.8	276	21	13	0.971011	SapurV1A.0870s0220.1.p	238	proteasome subunit beta type protein	GO:0004298;GO:0005839;GO:0051603	PF00227	PTHR11599:SF4	0	3.4.25.1	K02738	KOG0174	cellular organisms;Eukaryota;Viridiplantae;Streptophyta;Streptophytina;Embryophyta;Tracheophyta;Euphyllophyta;Spermatophyta;Magnoliophyta;Mesangiospermae;eudicotyledons;Gunneridae;Pentapetalae;rosids;fabi ds;Malpighiales;Salicaceae;Saliceae;Salix;Salix purpurea	0	0	0	0
stems	M1073690	0	0	0	0	6.1	2.1	0.995199	0	0	0	0	0	0	0	0	0	0	0	0	0	0	0
Buds	M1074030	100	6e-12	56.6	303	0.47	11	0.999756	tetur03g09640	41	length:41 (mRNA) (n/a) (Hypothetical protein)	0	0	0	0	0	0	0	cellular organisms;Eukaryota;Opisthokonta;Metazoa;Eumetazoa;Bilateria;Protostomia;Ecdysozoa;Panarthropoda;Arthropoda;Chelicerata;Arachnida;Acari;Acariformes;Trombidiformes;Prostigmata;Eleutherengona;Raphignathae;Tetranychoidea;Tetranychidae;Tetranychus	0	0	0	0
Buds	M1074570	96	3e-45	150	225	5.3	0.85	0.997409	SapurV1A.0946s0080.1.p	292	zinc finger protein, putative	GO:0006629;GO:0016788	PF00657	PTHR22835:SF39	0	0	0	0	cellular organisms;Eukaryota;Viridiplantae;Streptophyta;Streptophytina;Embryophyta;Tracheophyta;Euphyllophyta;Spermatophyta;Magnoliophyta;Mesangiospermae;eudicotyledons;Gunneridae;Pentapetalae;rosids;fabi ds;Malpighiales;Salicaceae;Saliceae;Salix;Salix purpurea	0	0	0	0
stems	M1074810	100	1e-67	209	673	0.66	5.5	0.981689	SapurV1A.0905s0030.1.p	166	transmembrane protein, putative	0	0	0	0	0	0	0	cellular organisms;Eukaryota;Viridiplantae;Streptophyta;Streptophytina;Embryophyta;Tracheophyta;Euphyllophyta;Spermatophyta;Magnoliophyta;Mesangiospermae;eudicotyledons;Gunneridae;Pentapetalae;rosids;fabi ds;Malpighiales;Salicaceae;Saliceae;Salix;Salix purpurea	0	0	0	0
Buds	M1074980	100	2e-64	200	727	0.38	3.1	0.966175	tetur14g02940	155	length:155 (mRNA) (n/a) (ribosomal protein L24)	0	0	0	0	0	0	0	cellular organisms;Eukaryota;Opisthokonta;Metazoa;Eumetazoa;Bilateria;Protostomia;Ecdysozoa;Panarthropoda;Arthropoda;Chelicerata;Arachnida;Acari;Acariformes;Trombidiformes;Prostigmata;Eleutherengona;Raphignathae;Tetranychoidea;Tetranychidae;Tetranychus	0	0	0	0
Buds	M1075820	99.73	0	721	1381	0.068	0.48	0.958325	SapurV1A.1465s0010.1.p	364	GDSL esterase/lipase	GO:0006629;GO:0016788	PF00657	PTHR22835:SF39	0	0	0	0	cellular organisms;Eukaryota;Viridiplantae;Streptophyta;Streptophytina;Embryophyta;Tracheophyta;Euphyllophyta;Spermatophyta;Magnoliophyta;Mesangiospermae;eudicotyledons;Gunneridae;Pentapetalae;rosids;fabi ds;Malpighiales;Salicaceae;Saliceae;Salix;Salix purpurea	0	0	0	0
Buds	M1076790	100	8e-84	249	657	0.34	3.9	0.992355	tetur07g02830	163	length:163 (mRNA) (RPL21e) (ribosomal protein L21e) (n/a) (ribosomal protein L21)	GO:0005840;GO:0006412;GO:0005622;GO:0003735	0	0	0	0	0	0	cellular organisms;Eukaryota;Opisthokonta;Metazoa;Eumetazoa;Bilateria;Protostomia;Ecdysozoa;Panarthropoda;Arthropoda;Chelicerata;Arachnida;Acari;Acariformes;Trombidiformes;Prostigmata;Eleutherengona;Raphignathae;Tetranychoidea;Tetranychidae;Tetranychus	0	0	0	0
stems	M1078682	0	0	0	0	0.75	11	0.999407	0	0	0	0	0	0	0	0	0	0	0	FR144997||precursor	2e-37	324	micro RNA (miRNA) mir-166o
Buds	M1079300	100	1e-27	99	375	0.28	2.6	0.982834	tetur14g01450	71	length:71 (mRNA) (n/a) (60S ribosomal protein L38)	GO:0003735;GO:0005622;GO:0005840;GO:0006412	0	0	0	0	0	0	cellular organisms;Eukaryota;Opisthokonta;Metazoa;Eumetazoa;Bilateria;Protostomia;Ecdysozoa;Panarthropoda;Arthropoda;Chelicerata;Arachnida;Acari;Acariformes;Trombidiformes;Prostigmata;Eleutherengona;Raphignathae;Tetranychoidea;Tetranychidae;Tetranychus	0	0	0	0
stems	M1079820	0	0	0	0	0.24	1.1	0.962174	0	0	0	0	0	0	0	0	0	0	0	0	0	0	0
Buds	M1080060	100	0	656	1315	0.088	1.3	0.99786	tetur15g03360	319	length:319 (mRNA) (n/a) (Serine/threonine-specific protein phosphatase/bis(5-nucleosyl)-tetraphosphatase)	GO:0016787	0	0	0	0	0	0	cellular organisms;Eukaryota;Opisthokonta;Metazoa;Eumetazoa;Bilateria;Protostomia;Ecdysozoa;Panarthropoda;Arthropoda;Chelicerata;Arachnida;Acari;Acariformes;Trombidiformes;Prostigmata;Eleutherengona;Raphignathae;Tetranychoidea;Tetranychidae;Tetranychus	0	0	0	0
Buds	M1080260	100	2e-35	119	419	0.37	2.3	0.955843	tetur04g07960	57	length:57 (mRNA) (n/a) (40S ribosomal protein S29)	0	0	PTHR12010: FAMILY NOT NAMED	0	0	0	0	cellular organisms;Eukaryota;Opisthokonta;Metazoa;Eumetazoa;Bilateria;Protostomia;Ecdysozoa;Panarthropoda;Arthropoda;Chelicerata;Arachnida;Acari;Acariformes;Trombidiformes;Prostigmata;Eleutherengona;Raphignathae;Tetranychoidea;Tetranychidae;Tetranychus	0	0	0	0
stems	M1080511	100	5e-26	107	655	77	43	0.99955	SapurV1A.0376s0050.2.p	788	ethylene overproducer-like protein	GO:0005515	PF00651;PF00515	PTHR23083:SF141	0	0	0	0	cellular organisms;Eukaryota;Viridiplantae;Streptophyta;Streptophytina;Embryophyta;Tracheophyta;Euphyllophyta;Spermatophyta;Magnoliophyta;Mesangiospermae;eudicotyledons;Gunneridae;Pentapetalae;rosids;fabi ds;Malpighiales;Salicaceae;Saliceae;Salix;Salix purpurea	0	0	0	0
Leaves	M1081310	0	0	0	0	0.47	0.063	0.998376	0	0	0	0	0	0	0	0	0	0	0	0	0	0	0
Leaves	M1082780	0	0	0	0	0.099	0.77	0.999997	0	0	0	0	0	0	0	0	0	0	0	0	0	0	0
stems	M1083710	99.76	0	871	1388	0.23	1.3	0.958183	SapurV1A.0035s0870.1.p	690	interferon-induced GTP-binding protein mx protein, putative	GO:0005525;GO:0003924	PF01031;PF02212;PF00350	PTHR11566:SF22	0	0	0	KOG0446	cellular organisms;Eukaryota;Viridiplantae;Streptophyta;Streptophytina;Embryophyta;Tracheophyta;Euphyllophyta;Spermatophyta;Magnoliophyta;Mesangiospermae;eudicotyledons;Gunneridae;Pentapetalae;rosids;fabi ds;Malpighiales;Salicaceae;Saliceae;Salix;Salix purpurea	0	0	0	0
Buds	M1083780	99.2	0	959	1718	0.028	1.5	0.999969	SapurV1A.0969s0010.1.p	501	cytochrome P450 family protein	GO:0005506;GO:0009055;GO:0016705;GO:0020037	PF00067	PTHR24298:SF44	0	1.14.-.-	K00517	KOG0156	cellular organisms;Eukaryota;Viridiplantae;Streptophyta;Streptophytina;Embryophyta;Tracheophyta;Euphyllophyta;Spermatophyta;Magnoliophyta;Mesangiospermae;eudicotyledons;Gunneridae;Pentapetalae;rosids;fabi ds;Malpighiales;Salicaceae;Saliceae;Salix;Salix purpurea	0	0	0	0
Leaves	M1085290	0	0	0	0	2.8	0.93	0.999937	0	0	0	0	0	0	0	0	0	0	0	0	0	0	0
Buds	M1085400	100	6e-94	273	582	0.39	4	0.990064	tetur18g03590	135	length:135 (mRNA) (Rp49) (Ribosomal protein 49)	GO:0003735;GO:0005622;GO:0005840;GO:0006412	0	PTHR23413: 60S RIBOSOMAL PROTEIN L32 AND DNA-DIRECTED RNA POLYMERASE II, SUBUNIT N	0	0	0	0	cellular organisms;Eukaryota;Opisthokonta;Metazoa;Eumetazoa;Bilateria;Protostomia;Ecdysozoa;Panarthropoda;Arthropoda;Chelicerata;Arachnida;Acari;Acariformes;Trombidiformes;Prostigmata;Eleutherengona;Raphignathae;Tetranychoidea;Tetranychidae;Tetranychus	0	0	0	0
Buds	M1085680	100	2e-130	381	1648	0.18	1.7	0.983288	tetur03g06470	184	length:184 (mRNA) (n/a) (Actin-related protein 2/3 complex subunit 3)	GO:0005856;GO:0030833	0	0	0	0	0	0	cellular organisms;Eukaryota;Opisthokonta;Metazoa;Eumetazoa;Bilateria;Protostomia;Ecdysozoa;Panarthropoda;Arthropoda;Chelicerata;Arachnida;Acari;Acariformes;Trombidiformes;Prostigmata;Eleutherengona;Raphignathae;Tetranychoidea;Tetranychidae;Tetranychus	0	0	0	0
stems	M1086100	100	0	1057	2664	0.12	1.4	0.989107	SapurV1A.0011s0850.1.p	754	raffinose synthase or seed inhibition protein Sip1	0	PF05691	0	0	0	0	0	cellular organisms;Eukaryota;Viridiplantae;Streptophyta;Streptophytina;Embryophyta;Tracheophyta;Euphyllophyta;Spermatophyta;Magnoliophyta;Mesangiospermae;eudicotyledons;Gunneridae;Pentapetalae;rosids;fabi ds;Malpighiales;Salicaceae;Saliceae;Salix;Salix purpurea	0	0	0	0
stems	M1087680	100	3e-05	41.6	315	0.11	2.6	0.968066	SapurV1A.0816s0060.1.p	218	ethylene-responsive transcription factor	GO:0003700;GO:0006355	PF00847	0	0	0	0	0	cellular organisms;Eukaryota;Viridiplantae;Streptophyta;Streptophytina;Embryophyta;Tracheophyta;Euphyllophyta;Spermatophyta;Magnoliophyta;Mesangiospermae;eudicotyledons;Gunneridae;Pentapetalae;rosids;fabi ds;Malpighiales;Salicaceae;Saliceae;Salix;Salix purpurea	0	0	0	0
stems	M1087681	98.96	1e-65	204	516	0.17	3.2	0.998883	SapurV1A.0816s0060.1.p	218	ethylene-responsive transcription factor	GO:0003700;GO:0006355	PF00847	0	0	0	0	0	cellular organisms;Eukaryota;Viridiplantae;Streptophyta;Streptophytina;Embryophyta;Tracheophyta;Euphyllophyta;Spermatophyta;Magnoliophyta;Mesangiospermae;eudicotyledons;Gunneridae;Pentapetalae;rosids;fabi ds;Malpighiales;Salicaceae;Saliceae;Salix;Salix purpurea	0	0	0	0
Buds	M1087990	100	1e-137	392	1043	0.18	2.1	0.995142	tetur10g03710	195	length:195 (mRNA) (n/a) (Receptor expression-enhancing protein 5)	0	0	0	0	0	0	0	cellular organisms;Eukaryota;Opisthokonta;Metazoa;Eumetazoa;Bilateria;Protostomia;Ecdysozoa;Panarthropoda;Arthropoda;Chelicerata;Arachnida;Acari;Acariformes;Trombidiformes;Prostigmata;Eleutherengona;Raphignathae;Tetranychoidea;Tetranychidae;Tetranychus	0	0	0	0
Buds	M1090110	100	0	531	1140	0.42	4.8	0.993428	tetur24g01600	263	length:263 (mRNA) (n/a) (40S ribosomal protein S4)	GO:0003735;GO:0005622;GO:0005840;GO:0006412	0	0	0	0	0	0	cellular organisms;Eukaryota;Opisthokonta;Metazoa;Eumetazoa;Bilateria;Protostomia;Ecdysozoa;Panarthropoda;Arthropoda;Chelicerata;Arachnida;Acari;Acariformes;Trombidiformes;Prostigmata;Eleutherengona;Raphignathae;Tetranychoidea;Tetranychidae;Tetranychus	0	0	0	0
stems	M1091740	0	0	0	0	8.6	4.1	0.975958	0	0	0	0	0	0	0	0	0	0	0	0	0	0	0
Buds	M1092020	100	2e-85	252	606	0.42	4.3	0.988783	tetur01g03850	154	length:154 (mRNA) (n/a) (ribosomal protein S18)	GO:0003723;GO:0003735;GO:0005622;GO:0005840;GO:0006412	0	PTHR10871: 30S/40S RIBOSOMAL PROTEIN	0	0	0	0	cellular organisms;Eukaryota;Opisthokonta;Metazoa;Eumetazoa;Bilateria;Protostomia;Ecdysozoa;Panarthropoda;Arthropoda;Chelicerata;Arachnida;Acari;Acariformes;Trombidiformes;Prostigmata;Eleutherengona;Raphignathae;Tetranychoidea;Tetranychidae;Tetranychus	0	0	0	0
stems	M1092380	100	2e-120	353	1423	0.15	1.6	0.970369	SapurV1A.0352s0330.1.p	171	lecithin retinol acyltransferase	0	PF04970	PTHR13943:SF16	0	0	0	0	cellular organisms;Eukaryota;Viridiplantae;Streptophyta;Streptophytina;Embryophyta;Tracheophyta;Euphyllophyta;Spermatophyta;Magnoliophyta;Mesangiospermae;eudicotyledons;Gunneridae;Pentapetalae;rosids;fabi ds;Malpighiales;Salicaceae;Saliceae;Salix;Salix purpurea	0	0	0	0
Buds	M1093840	92.89	0	870	2516	0.072	1.3	0.999051	tetur08g06310	457	length:457 (mRNA) (n/a) (V-type proton ATPase subunit H)	GO:0005488	0	0	0	0	0	0	cellular organisms;Eukaryota;Opisthokonta;Metazoa;Eumetazoa;Bilateria;Protostomia;Ecdysozoa;Panarthropoda;Arthropoda;Chelicerata;Arachnida;Acari;Acariformes;Trombidiformes;Prostigmata;Eleutherengona;Raphignathae;Tetranychoidea;Tetranychidae;Tetranychus	0	0	0	0
stems	M1099460	98.72	3e-54	178	942	0.05	1.4	0.998858	SapurV1A.0006s0870.1.p	156	AP2/ERF domain transcription factor, putative	GO:0003700;GO:0006355	PF00847	0	0	0	0	0	cellular organisms;Eukaryota;Viridiplantae;Streptophyta;Streptophytina;Embryophyta;Tracheophyta;Euphyllophyta;Spermatophyta;Magnoliophyta;Mesangiospermae;eudicotyledons;Gunneridae;Pentapetalae;rosids;fabi ds;Malpighiales;Salicaceae;Saliceae;Salix;Salix purpurea	0	0	0	0
stems	M1100500	0	0	0	0	2.6	13	1	0	0	0	0	0	0	0	0	0	0	0	0	0	0	0
stems	M1100780	100	9e-94	280	627	0.081	1.6	0.990812	SapurV1A.0105s0010.1.p	283	thaumatin-like protein	0	PF00314	0	0	0	0	0	cellular organisms;Eukaryota;Viridiplantae;Streptophyta;Streptophytina;Embryophyta;Tracheophyta;Euphyllophyta;Spermatophyta;Magnoliophyta;Mesangiospermae;eudicotyledons;Gunneridae;Pentapetalae;rosids;fabi ds;Malpighiales;Salicaceae;Saliceae;Salix;Salix purpurea	0	0	0	0
stems	M1104070	99.91	0	1997	3979	0.074	2.6	0.999992	SapurV1A.1276s0010.1.p	1055	C2 calcium/lipid-binding and phosphoribosyltransferase carboxy-terminal domain protein	GO:0005515	PF08372;PF00168	PTHR10024:SF97	0	0	0	0	cellular organisms;Eukaryota;Viridiplantae;Streptophyta;Streptophytina;Embryophyta;Tracheophyta;Euphyllophyta;Spermatophyta;Magnoliophyta;Mesangiospermae;eudicotyledons;Gunneridae;Pentapetalae;rosids;fabi ds;Malpighiales;Salicaceae;Saliceae;Salix;Salix purpurea	0	0	0	0
stems	M1105930	98.41	2e-38	135	575	1.3	0.41	0.969763	SapurV1A.2390s0020.1.p	253	R2R3-Myb transcription factor MYB3	0	PF00249	PTHR10641	0	0	0	0	cellular organisms;Eukaryota;Viridiplantae;Streptophyta;Streptophytina;Embryophyta;Tracheophyta;Euphyllophyta;Spermatophyta;Magnoliophyta;Mesangiospermae;eudicotyledons;Gunneridae;Pentapetalae;rosids;fabi ds;Malpighiales;Salicaceae;Saliceae;Salix;Salix purpurea	0	0	0	0
Buds	M1106480	100	7e-90	265	742	0.3	3.3	0.990737	tetur07g04530	151	length:151 (mRNA) (n/a) (60S ribosomal protein L27a)	0	0	PTHR11721: 60S RIBOSOMAL PROTEIN L27A	0	0	0	0	cellular organisms;Eukaryota;Opisthokonta;Metazoa;Eumetazoa;Bilateria;Protostomia;Ecdysozoa;Panarthropoda;Arthropoda;Chelicerata;Arachnida;Acari;Acariformes;Trombidiformes;Prostigmata;Eleutherengona;Raphignathae;Tetranychoidea;Tetranychidae;Tetranychus	0	0	0	0
Buds	M1106510	97.59	1e-48	164	271	6.2	1.1	0.966087	SapurV1A.0551s0020.1.p	497	3-ketoacyl-CoA synthase	GO:0006633;GO:0016020;GO:0016747;GO:0008610	PF08392;PF08541	0	0	0	0	0	cellular organisms;Eukaryota;Viridiplantae;Streptophyta;Streptophytina;Embryophyta;Tracheophyta;Euphyllophyta;Spermatophyta;Magnoliophyta;Mesangiospermae;eudicotyledons;Gunneridae;Pentapetalae;rosids;fabi ds;Malpighiales;Salicaceae;Saliceae;Salix;Salix purpurea	0	0	0	0
Buds	M1106650	95.83	2e-170	489	1528	0.11	0.54	0.965759	SapurV1A.1409s0100.1.p	328	hypothetical protein	0	0	0	0	0	0	0	cellular organisms;Eukaryota;Viridiplantae;Streptophyta;Streptophytina;Embryophyta;Tracheophyta;Euphyllophyta;Spermatophyta;Magnoliophyta;Mesangiospermae;eudicotyledons;Gunneridae;Pentapetalae;rosids;fabi ds;Malpighiales;Salicaceae;Saliceae;Salix;Salix purpurea	0	0	0	0
stems	M1108180	0	0	0	0	1.8	6.5	0.977211	0	0	0	0	0	0	0	0	0	0	0	0	0	0	0
Buds	M1108770	0	0	0	0	0.23	0.7	0.988564	0	0	0	0	0	0	0	0	0	0	0	0	0	0	0
stems	M1111930	100	2e-99	295	1001	0.28	4.1	0.99513	SapurV1A.0028s0380.1.p	158	transmembrane protein, putative	0	PF06749	0	0	0	0	0	cellular organisms;Eukaryota;Viridiplantae;Streptophyta;Streptophytina;Embryophyta;Tracheophyta;Euphyllophyta;Spermatophyta;Magnoliophyta;Mesangiospermae;eudicotyledons;Gunneridae;Pentapetalae;rosids;fabi ds;Malpighiales;Salicaceae;Saliceae;Salix;Salix purpurea	0	0	0	0
Buds	M1115440	100	0	663	2051	0.043	0.75	0.999067	SapurV1A.0044s0070.1.p	496	FBD-associated F-box plant protein, putative	0	0	PTHR23125:SF150	0	0	0	0	cellular organisms;Eukaryota;Viridiplantae;Streptophyta;Streptophytina;Embryophyta;Tracheophyta;Euphyllophyta;Spermatophyta;Magnoliophyta;Mesangiospermae;eudicotyledons;Gunneridae;Pentapetalae;rosids;fabi ds;Malpighiales;Salicaceae;Saliceae;Salix;Salix purpurea	0	0	0	0
Buds	M1116260	0	0	0	0	2.4	0.35	0.951444	0	0	0	0	0	0	0	0	0	0	0	0	0	0	0
stems	M1118010	99.16	1e-170	488	1077	0.21	5.8	1	SapurV1A.0070s0450.1.p	439	HSP20/alpha crystallin family protein	0	PF00011	PTHR11527:SF45	0	0	0	0	cellular organisms;Eukaryota;Viridiplantae;Streptophyta;Streptophytina;Embryophyta;Tracheophyta;Euphyllophyta;Spermatophyta;Magnoliophyta;Mesangiospermae;eudicotyledons;Gunneridae;Pentapetalae;rosids;fabi ds;Malpighiales;Salicaceae;Saliceae;Salix;Salix purpurea	0	0	0	0
stems	M1119000	0	0	0	0	3.1	0	1	0	0	0	0	0	0	0	0	0	0	0	0	0	0	0
Leaves	M1119581	96.76	0	1479	2530	3.9	5	0.963987	SapurV1A.0236s0140.1.p	799	PpPPR protein	0	PF01535	PTHR24015:SF29	0	0	0	0	cellular organisms;Eukaryota;Viridiplantae;Streptophyta;Streptophytina;Embryophyta;Tracheophyta;Euphyllophyta;Spermatophyta;Magnoliophyta;Mesangiospermae;eudicotyledons;Gunneridae;Pentapetalae;rosids;fabi ds;Malpighiales;Salicaceae;Saliceae;Salix;Salix purpurea	0	0	0	0
Buds	M1119850	0	0	0	0	0.13	1.6	0.995485	0	0	0	0	0	0	0	0	0	0	0	0	0	0	0
Buds	M1121640	0	0	0	0	1.2	0.27	0.999846	0	0	0	0	0	0	0	0	0	0	0	0	0	0	0
Leaves	M1121900	0	0	0	0	27	53	1	0	0	0	0	0	0	0	0	0	0	0	0	0	0	0
Buds	M1122070	100	5e-14	62.4	346	0.61	34	0.999998	tetur03g08450	44	length:44 (mRNA) (n/a) (Hypothetical protein)	0	0	0	0	0	0	0	cellular organisms;Eukaryota;Opisthokonta;Metazoa;Eumetazoa;Bilateria;Protostomia;Ecdysozoa;Panarthropoda;Arthropoda;Chelicerata;Arachnida;Acari;Acariformes;Trombidiformes;Prostigmata;Eleutherengona;Raphignathae;Tetranychoidea;Tetranychidae;Tetranychus	0	0	0	0
Buds	M1122210	100	0	648	1350	0.06	0.72	0.995639	tetur32g01670	333	length:333 (mRNA) (n/a) (Thioredoxin-like fold)	0	0	0	0	0	0	0	cellular organisms;Eukaryota;Opisthokonta;Metazoa;Eumetazoa;Bilateria;Protostomia;Ecdysozoa;Panarthropoda;Arthropoda;Chelicerata;Arachnida;Acari;Acariformes;Trombidiformes;Prostigmata;Eleutherengona;Raphignathae;Tetranychoidea;Tetranychidae;Tetranychus	0	0	0	0
Buds	M1122281	95.45	4e-07	46.2	396	2.5	0.61	1	SapurV1A.0025s0560.1.p	105	auxin responsive protein	0	PF02519	0	0	0	K14488	0	cellular organisms;Eukaryota;Viridiplantae;Streptophyta;Streptophytina;Embryophyta;Tracheophyta;Euphyllophyta;Spermatophyta;Magnoliophyta;Mesangiospermae;eudicotyledons;Gunneridae;Pentapetalae;rosids;fabi ds;Malpighiales;Salicaceae;Saliceae;Salix;Salix purpurea	0	0	0	0
stems	M1122310	96.94	5e-130	377	1101	96	67	0.999977	SapurV1A.0619s0090.1.p	229	selenoprotein	GO:0008430;GO:0045454	PF10262	PTHR13544	0	0	0	KOG3286	cellular organisms;Eukaryota;Viridiplantae;Streptophyta;Streptophytina;Embryophyta;Tracheophyta;Euphyllophyta;Spermatophyta;Magnoliophyta;Mesangiospermae;eudicotyledons;Gunneridae;Pentapetalae;rosids;fabi ds;Malpighiales;Salicaceae;Saliceae;Salix;Salix purpurea	0	0	0	0
stems	M1122440	98.9	9e-131	373	821	12	5	1	SapurV1A.0095s0590.1.p	182	C2H2-type zinc finger protein	0	0	PTHR26374:SF459	0	0	0	0	cellular organisms;Eukaryota;Viridiplantae;Streptophyta;Streptophytina;Embryophyta;Tracheophyta;Euphyllophyta;Spermatophyta;Magnoliophyta;Mesangiospermae;eudicotyledons;Gunneridae;Pentapetalae;rosids;fabi ds;Malpighiales;Salicaceae;Saliceae;Salix;Salix purpurea	0	0	0	0
Buds	M1122460	100	3e-14	70.9	640	0.039	1.4	0.999829	tetur28g01030	901	length:901 (mRNA) (n/a) (Fibroin) (n/a) (Hypothetical protein)	0	0	0	0	0	0	0	cellular organisms;Eukaryota;Opisthokonta;Metazoa;Eumetazoa;Bilateria;Protostomia;Ecdysozoa;Panarthropoda;Arthropoda;Chelicerata;Arachnida;Acari;Acariformes;Trombidiformes;Prostigmata;Eleutherengona;Raphignathae;Tetranychoidea;Tetranychidae;Tetranychus	0	0	0	0
Buds	M1122680	0	0	0	0	0.25	13	0.999987	0	0	0	0	0	0	0	0	0	0	0	0	0	0	0
Leaves	M1122781	100	3e-16	70.9	231	35	43	0.970396	SapurV1A.0289s0040.1.p	147	40S ribosomal protein S12	GO:0003735;GO:0005622;GO:0005840;GO:0006412	PF01248	PTHR11843	0	0	K02951	KOG3406	cellular organisms;Eukaryota;Viridiplantae;Streptophyta;Streptophytina;Embryophyta;Tracheophyta;Euphyllophyta;Spermatophyta;Magnoliophyta;Mesangiospermae;eudicotyledons;Gunneridae;Pentapetalae;rosids;fabi ds;Malpighiales;Salicaceae;Saliceae;Salix;Salix purpurea	0	0	0	0
Buds	M1122790	100	0	714	1536	0.15	1.7	0.9969	SapurV1A.0054s0450.1.p	375	S-adenosyl-L-methionine:salicylic acid carboxyl methyltransferase	GO:0008168	PF03492	0	0	0	0	0	cellular organisms;Eukaryota;Viridiplantae;Streptophyta;Streptophytina;Embryophyta;Tracheophyta;Euphyllophyta;Spermatophyta;Magnoliophyta;Mesangiospermae;eudicotyledons;Gunneridae;Pentapetalae;rosids;fabi ds;Malpighiales;Salicaceae;Saliceae;Salix;Salix purpurea	0	0	0	0
Buds	M1122930	100	0	639	2347	0.047	0.41	0.975099	tetur05g07830	325	length:325 (mRNA) (n/a) (PREDICTED: similar to chromosome 6 open reading frame 106)	0	0	PTHR20930: OVARIAN CARCINOMA ANTIGEN CA125-RELATED	0	0	0	0	cellular organisms;Eukaryota;Opisthokonta;Metazoa;Eumetazoa;Bilateria;Protostomia;Ecdysozoa;Panarthropoda;Arthropoda;Chelicerata;Arachnida;Acari;Acariformes;Trombidiformes;Prostigmata;Eleutherengona;Raphignathae;Tetranychoidea;Tetranychidae;Tetranychus	0	0	0	0
Buds	M1123110	100	0	630	3182	0.024	0.42	0.998655	tetur18g03010	307	length:307 (mRNA) (n/a) (DNA damage-regulated autophagy modulator protein 2)	GO:0004129;GO:0005507;GO:0016021;GO:0020037;GO:0022904	0	PTHR21324: FASTING-INDUCIBLE INTEGRAL MEMBRANE PROTEIN TM6P1-RELATED	0	0	0	0	cellular organisms;Eukaryota;Opisthokonta;Metazoa;Eumetazoa;Bilateria;Protostomia;Ecdysozoa;Panarthropoda;Arthropoda;Chelicerata;Arachnida;Acari;Acariformes;Trombidiformes;Prostigmata;Eleutherengona;Raphignathae;Tetranychoidea;Tetranychidae;Tetranychus	0	0	0	0
Buds	M1123120	100	5e-163	463	1371	0.042	0.64	0.996679	tetur04g06650	248	length:248 (mRNA) (n/a) (Triosephosphate isomerase)	GO:0004807;GO:0008152	0	0	0	0	0	0	cellular organisms;Eukaryota;Opisthokonta;Metazoa;Eumetazoa;Bilateria;Protostomia;Ecdysozoa;Panarthropoda;Arthropoda;Chelicerata;Arachnida;Acari;Acariformes;Trombidiformes;Prostigmata;Eleutherengona;Raphignathae;Tetranychoidea;Tetranychidae;Tetranychus	0	0	0	0
stems	M1123180	98.18	4e-32	114	258	6.3	0.095	0.999609	SapurV1A.0066s0090.1.p	222	vacuolar iron transporter-like protein	0	PF01988	0	0	0	0	KOG4473	cellular organisms;Eukaryota;Viridiplantae;Streptophyta;Streptophytina;Embryophyta;Tracheophyta;Euphyllophyta;Spermatophyta;Magnoliophyta;Mesangiospermae;eudicotyledons;Gunneridae;Pentapetalae;rosids;fabi ds;Malpighiales;Salicaceae;Saliceae;Salix;Salix purpurea	0	0	0	0
stems	M1123181	100	1e-35	124	280	16	4.4	0.99808	SapurV1A.0066s0100.1.p	222	vacuolar iron transporter-like protein	0	PF01988	0	0	0	0	KOG4473	cellular organisms;Eukaryota;Viridiplantae;Streptophyta;Streptophytina;Embryophyta;Tracheophyta;Euphyllophyta;Spermatophyta;Magnoliophyta;Mesangiospermae;eudicotyledons;Gunneridae;Pentapetalae;rosids;fabi ds;Malpighiales;Salicaceae;Saliceae;Salix;Salix purpurea	0	0	0	0
stems	M1123220	0	0	0	0	4	1.5	0.996179	0	0	0	0	0	0	0	0	0	0	0	0	0	0	0
Buds	M1123281	0	0	0	0	130	34	0.964226	0	0	0	0	0	0	0	0	0	0	0	0	0	0	0
stems	M1123440	100	8e-26	99.4	519	2.3	0.61	0.967949	SapurV1A.0053s0270.1.p	137	hypothetical protein	0	0	0	0	0	0	0	cellular organisms;Eukaryota;Viridiplantae;Streptophyta;Streptophytina;Embryophyta;Tracheophyta;Euphyllophyta;Spermatophyta;Magnoliophyta;Mesangiospermae;eudicotyledons;Gunneridae;Pentapetalae;rosids;fabi ds;Malpighiales;Salicaceae;Saliceae;Salix;Salix purpurea	0	0	0	0
Buds	M1123550	99.32	1e-105	303	580	0.035	2.8	0.999987	tetur14g02080	148	length:148 (mRNA) (MDL9) (Conserved secreted protein with MD-2-related lipid recognition domain. ALL2 Group-2 allergen) (n/a) (PREDICTED: epididymal secretory protein E1-like isoform 1)	0	0	0	0	0	0	0	cellular organisms;Eukaryota;Opisthokonta;Metazoa;Eumetazoa;Bilateria;Protostomia;Ecdysozoa;Panarthropoda;Arthropoda;Chelicerata;Arachnida;Acari;Acariformes;Trombidiformes;Prostigmata;Eleutherengona;Raphignathae;Tetranychoidea;Tetranychidae;Tetranychus	0	0	0	0
Leaves	M1123600	92.96	1e-39	133	220	28	45	0.999665	SapurV1A.1096s0120.1.p	202	ubiquitin/ribosomal protein S27a	GO:0005515;GO:0003735;GO:0005622;GO:0005840;GO:0006412	PF00240;PF01599	PTHR10666	0	0	K02977	KOG0004	cellular organisms;Eukaryota;Viridiplantae;Streptophyta;Streptophytina;Embryophyta;Tracheophyta;Euphyllophyta;Spermatophyta;Magnoliophyta;Mesangiospermae;eudicotyledons;Gunneridae;Pentapetalae;rosids;fabi ds;Malpighiales;Salicaceae;Saliceae;Salix;Salix purpurea	FR363997||Putative	3e-32	207	conserved noncoding region (EvoFold)
stems	M1123730	99.68	0	546	1455	5.8	3.5	0.9959	SapurV1A.0360s0160.1.p	314	C2H2-type zinc-finger protein	0	0	PTHR26374:SF459	0	0	0	0	cellular organisms;Eukaryota;Viridiplantae;Streptophyta;Streptophytina;Embryophyta;Tracheophyta;Euphyllophyta;Spermatophyta;Magnoliophyta;Mesangiospermae;eudicotyledons;Gunneridae;Pentapetalae;rosids;fabi ds;Malpighiales;Salicaceae;Saliceae;Salix;Salix purpurea	0	0	0	0
stems	M1123890	0	0	0	0	2	5.9	0.999999	0	0	0	0	0	0	0	0	0	0	0	0	0	0	0
Buds	M1123960	99.19	0	814	2231	0.019	0.49	0.998543	tetur05g01860	503	length:503 (mRNA) (IRF2BP2) (Putative Transcriptional Repressor, homologous to interferon regulatory factor 2 binding protein 2) (IRF2BP2) (interferon regulatory factor 2 binding protein 2) (n/a) (unnamed protein product)	0	0	0	0	0	0	0	cellular organisms;Eukaryota;Opisthokonta;Metazoa;Eumetazoa;Bilateria;Protostomia;Ecdysozoa;Panarthropoda;Arthropoda;Chelicerata;Arachnida;Acari;Acariformes;Trombidiformes;Prostigmata;Eleutherengona;Raphignathae;Tetranychoidea;Tetranychidae;Tetranychus	0	0	0	0
Buds	M1123970	100	7e-122	347	696	0.053	0.95	0.998285	tetur07g03780	170	length:170 (mRNA) (n/a) (Translocon-associated protein subunit delta precursor)	GO:0005783;GO:0016021	0	0	0	0	0	0	cellular organisms;Eukaryota;Opisthokonta;Metazoa;Eumetazoa;Bilateria;Protostomia;Ecdysozoa;Panarthropoda;Arthropoda;Chelicerata;Arachnida;Acari;Acariformes;Trombidiformes;Prostigmata;Eleutherengona;Raphignathae;Tetranychoidea;Tetranychidae;Tetranychus	0	0	0	0
stems	M1124020	97.26	2e-20	85.1	509	1.7	0.13	0.998771	SapurV1A.0053s0270.1.p	137	hypothetical protein	0	0	0	0	0	0	0	cellular organisms;Eukaryota;Viridiplantae;Streptophyta;Streptophytina;Embryophyta;Tracheophyta;Euphyllophyta;Spermatophyta;Magnoliophyta;Mesangiospermae;eudicotyledons;Gunneridae;Pentapetalae;rosids;fabi ds;Malpighiales;Salicaceae;Saliceae;Salix;Salix purpurea	0	0	0	0
Buds	M1124180	98.51	1e-93	273	423	0.25	15	1	SapurV1A.0037s0320.1.p	187	organ-specific protein S2, putative	0	PF10950	0	0	0	0	0	cellular organisms;Eukaryota;Viridiplantae;Streptophyta;Streptophytina;Embryophyta;Tracheophyta;Euphyllophyta;Spermatophyta;Magnoliophyta;Mesangiospermae;eudicotyledons;Gunneridae;Pentapetalae;rosids;fabi ds;Malpighiales;Salicaceae;Saliceae;Salix;Salix purpurea	0	0	0	0
stems	M1124180	98.51	1e-93	273	423	0.51	2.5	0.952414	SapurV1A.0037s0320.1.p	187	organ-specific protein S2, putative	0	PF10950	0	0	0	0	0	cellular organisms;Eukaryota;Viridiplantae;Streptophyta;Streptophytina;Embryophyta;Tracheophyta;Euphyllophyta;Spermatophyta;Magnoliophyta;Mesangiospermae;eudicotyledons;Gunneridae;Pentapetalae;rosids;fabi ds;Malpighiales;Salicaceae;Saliceae;Salix;Salix purpurea	0	0	0	0
Buds	M1124241	100	4e-79	233	427	0.3	2.7	0.986698	tetur14g02090	145	length:145 (mRNA) (MDL7) (Immunoglobulin E-set) (n/a) (Immunoglobulin E-set)	0	0	0	0	0	0	0	cellular organisms;Eukaryota;Opisthokonta;Metazoa;Eumetazoa;Bilateria;Protostomia;Ecdysozoa;Panarthropoda;Arthropoda;Chelicerata;Arachnida;Acari;Acariformes;Trombidiformes;Prostigmata;Eleutherengona;Raphignathae;Tetranychoidea;Tetranychidae;Tetranychus	0	0	0	0
stems	M1124440	100	9e-08	52.8	612	0.21	1.4	0.999974	SapurV1A.0060s0440.1.p	1045	phospholipid-transporting ATPase, putative	GO:0003824;GO:0008152;GO:0000166;GO:0046872	PF00702;PF00122	PTHR24092:SF18	0	0	0	KOG0206	cellular organisms;Eukaryota;Viridiplantae;Streptophyta;Streptophytina;Embryophyta;Tracheophyta;Euphyllophyta;Spermatophyta;Magnoliophyta;Mesangiospermae;eudicotyledons;Gunneridae;Pentapetalae;rosids;fabi ds;Malpighiales;Salicaceae;Saliceae;Salix;Salix purpurea	0	0	0	0
Buds	M1124461	99.62	0	517	830	0.43	3	0.96453	tetur01g05480	353	length:353 (mRNA) (TuPap-17) (Cathepsin B)	GO:0004197;GO:0006508;GO:0008234;GO:0050790	0	0	0	0	0	0	cellular organisms;Eukaryota;Opisthokonta;Metazoa;Eumetazoa;Bilateria;Protostomia;Ecdysozoa;Panarthropoda;Arthropoda;Chelicerata;Arachnida;Acari;Acariformes;Trombidiformes;Prostigmata;Eleutherengona;Raphignathae;Tetranychoidea;Tetranychidae;Tetranychus	0	0	0	0
Buds	M1124480	98.09	4e-63	204	1272	0.13	1.2	0.967074	SapurV1A.0190s0020.1.p	157	hypothetical protein	0	0	0	0	0	0	0	cellular organisms;Eukaryota;Viridiplantae;Streptophyta;Streptophytina;Embryophyta;Tracheophyta;Euphyllophyta;Spermatophyta;Magnoliophyta;Mesangiospermae;eudicotyledons;Gunneridae;Pentapetalae;rosids;fabi ds;Malpighiales;Salicaceae;Saliceae;Salix;Salix purpurea	0	0	0	0
stems	M1124660	100	5e-56	180	861	2.3	7.3	1	SapurV1A.0343s0070.1.p	108	hypothetical protein	0	0	0	0	0	0	0	cellular organisms;Eukaryota;Viridiplantae;Streptophyta;Streptophytina;Embryophyta;Tracheophyta;Euphyllophyta;Spermatophyta;Magnoliophyta;Mesangiospermae;eudicotyledons;Gunneridae;Pentapetalae;rosids;fabi ds;Malpighiales;Salicaceae;Saliceae;Salix;Salix purpurea	0	0	0	0
Buds	M1124760	100	0	583	1115	0.12	0.95	0.984912	tetur15g02930	282	length:282 (mRNA) (n/a) (elongation of very long chain fatty acids protein 1)	GO:0016021	0	0	0	0	0	0	cellular organisms;Eukaryota;Opisthokonta;Metazoa;Eumetazoa;Bilateria;Protostomia;Ecdysozoa;Panarthropoda;Arthropoda;Chelicerata;Arachnida;Acari;Acariformes;Trombidiformes;Prostigmata;Eleutherengona;Raphignathae;Tetranychoidea;Tetranychidae;Tetranychus	0	0	0	0
Buds	M1124870	100	0	610	1296	0.12	1.6	0.996808	tetur01g14030	299	length:299 (mRNA) (n/a) (ATP synthase subunit gamma, mitochondrial precursor)	GO:0015986;GO:0045261;GO:0046933;GO:0046961	0	0	0	0	0	0	cellular organisms;Eukaryota;Opisthokonta;Metazoa;Eumetazoa;Bilateria;Protostomia;Ecdysozoa;Panarthropoda;Arthropoda;Chelicerata;Arachnida;Acari;Acariformes;Trombidiformes;Prostigmata;Eleutherengona;Raphignathae;Tetranychoidea;Tetranychidae;Tetranychus	0	0	0	0
Buds	M1124940	99.48	5e-122	362	1816	0.035	0.42	0.985255	tetur05g03160	209	length:209 (mRNA) (n/a) (protein RER1)	GO:0016021	0	0	0	0	0	0	cellular organisms;Eukaryota;Opisthokonta;Metazoa;Eumetazoa;Bilateria;Protostomia;Ecdysozoa;Panarthropoda;Arthropoda;Chelicerata;Arachnida;Acari;Acariformes;Trombidiformes;Prostigmata;Eleutherengona;Raphignathae;Tetranychoidea;Tetranychidae;Tetranychus	0	0	0	0
stems	M1124990	99.61	7e-167	469	777	0.12	2	0.99466	SapurV1A.0082s0330.1.p	322	MAP kinase kinase	GO:0004672;GO:0005524;GO:0006468	PF00069	PTHR24361:SF31	0	0	0	KOG0581	cellular organisms;Eukaryota;Viridiplantae;Streptophyta;Streptophytina;Embryophyta;Tracheophyta;Euphyllophyta;Spermatophyta;Magnoliophyta;Mesangiospermae;eudicotyledons;Gunneridae;Pentapetalae;rosids;fabi ds;Malpighiales;Salicaceae;Saliceae;Salix;Salix purpurea	0	0	0	0
stems	M1125050	93.33	9e-10	55.8	496	24	4.2	1	SapurV1A.1302s0060.1.p	219	nodulin-like protein	0	PF01988	0	0	0	0	KOG4473	cellular organisms;Eukaryota;Viridiplantae;Streptophyta;Streptophytina;Embryophyta;Tracheophyta;Euphyllophyta;Spermatophyta;Magnoliophyta;Mesangiospermae;eudicotyledons;Gunneridae;Pentapetalae;rosids;fabi ds;Malpighiales;Salicaceae;Saliceae;Salix;Salix purpurea	0	0	0	0
stems	M1125080	100	1e-30	111	791	0.32	5	0.998233	SapurV1A.0306s0320.1.p	56	hypothetical protein	0	0	0	0	0	0	0	cellular organisms;Eukaryota;Viridiplantae;Streptophyta;Streptophytina;Embryophyta;Tracheophyta;Euphyllophyta;Spermatophyta;Magnoliophyta;Mesangiospermae;eudicotyledons;Gunneridae;Pentapetalae;rosids;fabi ds;Malpighiales;Salicaceae;Saliceae;Salix;Salix purpurea	0	0	0	0
Buds	M1125280	96.67	9e-10	58.2	858	5.4	3.9	0.97079	SapurV1A.4037s0010.1.p	191	UTP-glucose-1-phosphate uridylyltransferase	GO:0008152;GO:0016779	PF01704	PTHR11952:SF1	0	0	0	0	cellular organisms;Eukaryota;Viridiplantae;Streptophyta;Streptophytina;Embryophyta;Tracheophyta;Euphyllophyta;Spermatophyta;Magnoliophyta;Mesangiospermae;eudicotyledons;Gunneridae;Pentapetalae;rosids;fabi ds;Malpighiales;Salicaceae;Saliceae;Salix;Salix purpurea	0	0	0	0
Buds	M1125560	100	0	866	1722	0.079	0.94	0.995831	tetur02g07190	485	length:485 (mRNA) (n/a) (Ribophorin I)	GO:0004579;GO:0005783;GO:0006486;GO:0016021	0	0	0	0	0	0	cellular organisms;Eukaryota;Opisthokonta;Metazoa;Eumetazoa;Bilateria;Protostomia;Ecdysozoa;Panarthropoda;Arthropoda;Chelicerata;Arachnida;Acari;Acariformes;Trombidiformes;Prostigmata;Eleutherengona;Raphignathae;Tetranychoidea;Tetranychidae;Tetranychus	0	0	0	0
stems	M1125620	100	2e-44	150	908	0.037	3.6	0.999997	SapurV1A.0026s0320.1.p	90	hypothetical protein	0	0	0	0	0	0	0	cellular organisms;Eukaryota;Viridiplantae;Streptophyta;Streptophytina;Embryophyta;Tracheophyta;Euphyllophyta;Spermatophyta;Magnoliophyta;Mesangiospermae;eudicotyledons;Gunneridae;Pentapetalae;rosids;fabi ds;Malpighiales;Salicaceae;Saliceae;Salix;Salix purpurea	0	0	0	0
stems	M1125760	99.34	0	901	1768	0.029	0.35	0.999151	SapurV1A.0441s0040.1.p	485	BCS1 protein, putative	GO:0005524	PF00004	PTHR23070:SF1	0	0	0	KOG0743	cellular organisms;Eukaryota;Viridiplantae;Streptophyta;Streptophytina;Embryophyta;Tracheophyta;Euphyllophyta;Spermatophyta;Magnoliophyta;Mesangiospermae;eudicotyledons;Gunneridae;Pentapetalae;rosids;fabi ds;Malpighiales;Salicaceae;Saliceae;Salix;Salix purpurea	0	0	0	0
stems	M1125940	100	1e-89	270	1009	0.65	8	1	SapurV1A.0407s0310.1.p	171	AWPM19-like protein	0	PF05512	0	0	0	0	0	cellular organisms;Eukaryota;Viridiplantae;Streptophyta;Streptophytina;Embryophyta;Tracheophyta;Euphyllophyta;Spermatophyta;Magnoliophyta;Mesangiospermae;eudicotyledons;Gunneridae;Pentapetalae;rosids;fabi ds;Malpighiales;Salicaceae;Saliceae;Salix;Salix purpurea	0	0	0	0
Buds	M1126110	100	4e-121	348	883	0.39	3.4	0.981318	tetur31g00160	189	length:189 (mRNA) (n/a) (ribosomal protein L18)	GO:0003735;GO:0005622;GO:0005840;GO:0006412	0	0	0	0	0	0	cellular organisms;Eukaryota;Opisthokonta;Metazoa;Eumetazoa;Bilateria;Protostomia;Ecdysozoa;Panarthropoda;Arthropoda;Chelicerata;Arachnida;Acari;Acariformes;Trombidiformes;Prostigmata;Eleutherengona;Raphignathae;Tetranychoidea;Tetranychidae;Tetranychus	0	0	0	0
Buds	M1126210	0	0	0	0	0.01	0.12	0.999969	0	0	0	0	0	0	0	0	0	0	0	0	0	0	0
stems	M1126220	99.62	0	541	1100	0.2	3	1	SapurV1A.0232s0030.1.p	264	transmembrane protein, putative	0	0	0	0	0	0	0	cellular organisms;Eukaryota;Viridiplantae;Streptophyta;Streptophytina;Embryophyta;Tracheophyta;Euphyllophyta;Spermatophyta;Magnoliophyta;Mesangiospermae;eudicotyledons;Gunneridae;Pentapetalae;rosids;fabi ds;Malpighiales;Salicaceae;Saliceae;Salix;Salix purpurea	0	0	0	0
Leaves	M1126261	100	5e-44	150	324	34	51	0.999483	SapurV1A.0051s0260.1.p	404	transcription factor IWS1, putative	GO:0003677;GO:0005634;GO:0006351;GO:0030528	PF08711	PTHR22908:SF11	0	0	0	0	cellular organisms;Eukaryota;Viridiplantae;Streptophyta;Streptophytina;Embryophyta;Tracheophyta;Euphyllophyta;Spermatophyta;Magnoliophyta;Mesangiospermae;eudicotyledons;Gunneridae;Pentapetalae;rosids;fabi ds;Malpighiales;Salicaceae;Saliceae;Salix;Salix purpurea	0	0	0	0
stems	M1126360	0	0	0	0	0.041	1.4	0.999982	0	0	0	0	0	0	0	0	0	0	0	0	0	0	0
stems	M1126490	100	0	556	1070	0.095	2.1	0.998942	SapurV1A.0993s0120.1.p	286	heat shock family protein	0	PF00011	PTHR11527:SF44	0	0	0	0	cellular organisms;Eukaryota;Viridiplantae;Streptophyta;Streptophytina;Embryophyta;Tracheophyta;Euphyllophyta;Spermatophyta;Magnoliophyta;Mesangiospermae;eudicotyledons;Gunneridae;Pentapetalae;rosids;fabi ds;Malpighiales;Salicaceae;Saliceae;Salix;Salix purpurea	0	0	0	0
Buds	M1126500	100	0	699	2634	0.13	2	0.996621	tetur01g10230	432	length:432 (mRNA) (n/a) (FERM domain)	GO:0005856	0	PTHR23281: MERLIN/MOESIN/EZRIN/RADIXIN	0	0	0	0	cellular organisms;Eukaryota;Opisthokonta;Metazoa;Eumetazoa;Bilateria;Protostomia;Ecdysozoa;Panarthropoda;Arthropoda;Chelicerata;Arachnida;Acari;Acariformes;Trombidiformes;Prostigmata;Eleutherengona;Raphignathae;Tetranychoidea;Tetranychidae;Tetranychus	0	0	0	0
stems	M1126590	100	6e-26	99.4	725	6.8	4.5	0.974287	SapurV1A.0044s0270.1.p	60	hypothetical protein	0	0	0	0	0	0	0	cellular organisms;Eukaryota;Viridiplantae;Streptophyta;Streptophytina;Embryophyta;Tracheophyta;Euphyllophyta;Spermatophyta;Magnoliophyta;Mesangiospermae;eudicotyledons;Gunneridae;Pentapetalae;rosids;fabi ds;Malpighiales;Salicaceae;Saliceae;Salix;Salix purpurea	0	0	0	0
Buds	M1126620	99.5	0	818	1820	0.12	1.8	0.997715	tetur02g03190	654	length:654 (mRNA) (TXNRD2) (thioredoxin reductase)	0	0	PTHR22912: DISULFIDE OXIDOREDUCTASE	0	0	0	0	cellular organisms;Eukaryota;Opisthokonta;Metazoa;Eumetazoa;Bilateria;Protostomia;Ecdysozoa;Panarthropoda;Arthropoda;Chelicerata;Arachnida;Acari;Acariformes;Trombidiformes;Prostigmata;Eleutherengona;Raphignathae;Tetranychoidea;Tetranychidae;Tetranychus	0	0	0	0
Buds	M1126621	100	0	532	896	0.11	2	0.999046	tetur02g03190	654	length:654 (mRNA) (TXNRD2) (thioredoxin reductase)	0	0	PTHR22912: DISULFIDE OXIDOREDUCTASE	0	0	0	0	cellular organisms;Eukaryota;Opisthokonta;Metazoa;Eumetazoa;Bilateria;Protostomia;Ecdysozoa;Panarthropoda;Arthropoda;Chelicerata;Arachnida;Acari;Acariformes;Trombidiformes;Prostigmata;Eleutherengona;Raphignathae;Tetranychoidea;Tetranychidae;Tetranychus	0	0	0	0
Buds	M1126660	0	0	0	0	0.91	1.9	0.968914	0	0	0	0	0	0	0	0	0	0	0	0	0	0	0
stems	M1126670	87.88	6e-11	67.8	353	0.12	3.1	0.983774	tr|B9IPK9|B9IPK9_POPTR	398	Uncharacterized protein OS=Populus trichocarpa GN=POPTR_0019s04540g PE=4 SV=2	0	0	0	pop:POPTR_0019s04540g;	0	0	0	Eukaryota; Viridiplantae; Streptophyta; Embryophyta; Tracheophyta;Spermatophyta; Magnoliophyta; eudicotyledons; Gunneridae;Pentapetalae; rosids; fabids; Malpighiales; Salicaceae; Saliceae;Populus	0	0	0	0
stems	M1126710	100	5e-21	87.8	666	2.6	1.1	0.979813	SapurV1A.0097s0160.1.p	139	heavy metal-associated domain protein	GO:0030001;GO:0046872	PF00403	PTHR22814:SF53	0	0	0	KOG1603	cellular organisms;Eukaryota;Viridiplantae;Streptophyta;Streptophytina;Embryophyta;Tracheophyta;Euphyllophyta;Spermatophyta;Magnoliophyta;Mesangiospermae;eudicotyledons;Gunneridae;Pentapetalae;rosids;fabi ds;Malpighiales;Salicaceae;Saliceae;Salix;Salix purpurea	0	0	0	0
Buds	M1126811	100	6e-133	387	896	0.15	2	0.994585	tetur09g02250	429	length:429 (mRNA) (n/a) (protein TFG)	0	0	PTHR15335: FAMILY NOT NAMED	0	0	0	0	cellular organisms;Eukaryota;Opisthokonta;Metazoa;Eumetazoa;Bilateria;Protostomia;Ecdysozoa;Panarthropoda;Arthropoda;Chelicerata;Arachnida;Acari;Acariformes;Trombidiformes;Prostigmata;Eleutherengona;Raphignathae;Tetranychoidea;Tetranychidae;Tetranychus	0	0	0	0
Buds	M1126920	100	0	816	1510	0.36	4.2	0.993497	tetur21g02590	408	length:408 (mRNA) (n/a) (eukaryotic initiation factor 4A)	0	0	PTHR10967: DEAD BOX ATP-DEPENDENT RNA HELICASE	0	0	0	0	cellular organisms;Eukaryota;Opisthokonta;Metazoa;Eumetazoa;Bilateria;Protostomia;Ecdysozoa;Panarthropoda;Arthropoda;Chelicerata;Arachnida;Acari;Acariformes;Trombidiformes;Prostigmata;Eleutherengona;Raphignathae;Tetranychoidea;Tetranychidae;Tetranychus	FR261996|AK088124|	7e-31	3168	No Description
Buds	M1127200	100	4e-11	57	739	1.3	0.6	0.959915	SapurV1A.0059s0140.1.p	351	short-chain dehydrogenase/reductase family protein	GO:0008152;GO:0016491	PF00106	PTHR24322:SF98	0	0	0	KOG1208	cellular organisms;Eukaryota;Viridiplantae;Streptophyta;Streptophytina;Embryophyta;Tracheophyta;Euphyllophyta;Spermatophyta;Magnoliophyta;Mesangiospermae;eudicotyledons;Gunneridae;Pentapetalae;rosids;fabi ds;Malpighiales;Salicaceae;Saliceae;Salix;Salix purpurea	0	0	0	0
Buds	M1127310	100	4e-100	290	629	0.47	3.7	0.976454	tetur08g07030	158	length:158 (mRNA) (n/a) (40S ribosomal protein S19)	GO:0003735;GO:0005622;GO:0005840;GO:0006412	0	0	0	0	0	0	cellular organisms;Eukaryota;Opisthokonta;Metazoa;Eumetazoa;Bilateria;Protostomia;Ecdysozoa;Panarthropoda;Arthropoda;Chelicerata;Arachnida;Acari;Acariformes;Trombidiformes;Prostigmata;Eleutherengona;Raphignathae;Tetranychoidea;Tetranychidae;Tetranychus	0	0	0	0
stems	M1127590	100	2e-43	145	685	55	19	0.980217	SapurV1A.1204s0060.1.p	98	transmembrane protein, putative	0	0	0	0	0	0	0	cellular organisms;Eukaryota;Viridiplantae;Streptophyta;Streptophytina;Embryophyta;Tracheophyta;Euphyllophyta;Spermatophyta;Magnoliophyta;Mesangiospermae;eudicotyledons;Gunneridae;Pentapetalae;rosids;fabi ds;Malpighiales;Salicaceae;Saliceae;Salix;Salix purpurea	0	0	0	0
Buds	M1127770	100	0	1080	2081	0.1	1.1	0.991447	tetur04g07570	555	length:555 (mRNA) (n/a) (eukaryotic translation initiation factor 3 subunit D)	GO:0003743;GO:0006413	0	0	0	0	0	0	cellular organisms;Eukaryota;Opisthokonta;Metazoa;Eumetazoa;Bilateria;Protostomia;Ecdysozoa;Panarthropoda;Arthropoda;Chelicerata;Arachnida;Acari;Acariformes;Trombidiformes;Prostigmata;Eleutherengona;Raphignathae;Tetranychoidea;Tetranychidae;Tetranychus	0	0	0	0
stems	M1127840	0	0	0	0	3.1	1.6	0.95095	0	0	0	0	0	0	0	0	0	0	0	0	0	0	0
stems	M1127860	89.16	0	608	1819	0.53	0.11	0.999966	tr|B9I9F4|B9I9F4_POPTR	381	Pectinesterase OS=Populus trichocarpa GN=POPTR_0014s11240g PE=3 SV=2	GO:0005618; GO:0045330; GO:0030599; GO:0042545	PF01095	0	pop:POPTR_0014s11240g;	0	K01051;	0	Eukaryota; Viridiplantae; Streptophyta; Embryophyta; Tracheophyta;Spermatophyta; Magnoliophyta; eudicotyledons; Gunneridae;Pentapetalae; rosids; fabids; Malpighiales; Salicaceae; Saliceae;Populus	0	0	0	0
Buds	M1127981	100	4e-22	91.3	590	12	4.4	0.98595	SapurV1A.0183s0310.1.p	183	transcription factor, putative	0	0	0	0	0	0	0	cellular organisms;Eukaryota;Viridiplantae;Streptophyta;Streptophytina;Embryophyta;Tracheophyta;Euphyllophyta;Spermatophyta;Magnoliophyta;Mesangiospermae;eudicotyledons;Gunneridae;Pentapetalae;rosids;fabi ds;Malpighiales;Salicaceae;Saliceae;Salix;Salix purpurea	0	0	0	0
Buds	M1127990	97.39	2e-77	233	602	0.45	2.6	0.954317	tetur14g01800	176	length:176 (mRNA) (n/a) (translationally controlled tumor protein)	0	0	0	0	0	0	0	cellular organisms;Eukaryota;Opisthokonta;Metazoa;Eumetazoa;Bilateria;Protostomia;Ecdysozoa;Panarthropoda;Arthropoda;Chelicerata;Arachnida;Acari;Acariformes;Trombidiformes;Prostigmata;Eleutherengona;Raphignathae;Tetranychoidea;Tetranychidae;Tetranychus	0	0	0	0
stems	M1128020	0	0	0	0	1.4	3.2	0.999764	0	0	0	0	0	0	0	0	0	0	0	0	0	0	0
Buds	M1128060	87.01	2e-35	134	578	4.6	1.6	0.983486	tr|U7DX01|U7DX01_POPTR	192	Uncharacterized protein OS=Populus trichocarpa GN=POPTR_1667s00200g PE=4 SV=1	0	0	0	pop:POPTR_1667s00200g;	0	0	0	Eukaryota; Viridiplantae; Streptophyta; Embryophyta; Tracheophyta;Spermatophyta; Magnoliophyta; eudicotyledons; Gunneridae;Pentapetalae; rosids; fabids; Malpighiales; Salicaceae; Saliceae;Populus	0	0	0	0
stems	M1128170	48.57	3e-35	145	1381	6.1	4.9	0.974075	gi|568830019|ref|XP_006469312.1|	469	PREDICTED: uncharacterized protein LOC102622022 [Citrus sinensis]	0	0	0	0	0	0	0	cellular organisms;Eukaryota;Viridiplantae;Streptophyta;Streptophytina;Embryophyta;Tracheophyta;Euphyllophyta;Spermatophyta;Magnoliophyta;Mesangiospermae;eudicotyledons;Gunneridae;Pentapetalae;rosids;malvids;Sapindales;Rutaceae;Citrus;Citrus sinensis	0	0	0	0
stems	M1128240	100	1e-30	123	1565	600	65	1	SapurV1A.1276s0030.1.p	346	hypothetical protein	0	0	0	0	0	0	0	cellular organisms;Eukaryota;Viridiplantae;Streptophyta;Streptophytina;Embryophyta;Tracheophyta;Euphyllophyta;Spermatophyta;Magnoliophyta;Mesangiospermae;eudicotyledons;Gunneridae;Pentapetalae;rosids;fabi ds;Malpighiales;Salicaceae;Saliceae;Salix;Salix purpurea	0	0	0	0
stems	M1128301	98.81	2e-38	139	252	2.8	6.8	0.996985	SapurV1A.0002s1210.5.p	1349	Spt20 family protein	0	PF12090	0	0	0	0	0	cellular organisms;Eukaryota;Viridiplantae;Streptophyta;Streptophytina;Embryophyta;Tracheophyta;Euphyllophyta;Spermatophyta;Magnoliophyta;Mesangiospermae;eudicotyledons;Gunneridae;Pentapetalae;rosids;fabi ds;Malpighiales;Salicaceae;Saliceae;Salix;Salix purpurea	0	0	0	0
Buds	M1128320	100	4e-124	354	762	0.29	4.2	0.995977	tetur04g05980	187	length:187 (mRNA) (ApoD17) (Apolipoprotein D precursor) (n/a) (lipoprotein Blc)	0	0	0	0	0	0	0	cellular organisms;Eukaryota;Opisthokonta;Metazoa;Eumetazoa;Bilateria;Protostomia;Ecdysozoa;Panarthropoda;Arthropoda;Chelicerata;Arachnida;Acari;Acariformes;Trombidiformes;Prostigmata;Eleutherengona;Raphignathae;Tetranychoidea;Tetranychidae;Tetranychus	0	0	0	0
Buds	M1128360	100	1e-84	261	1525	0.042	0.69	0.997317	tetur21g02800	153	length:153 (mRNA) (H3L1) (Histone H3-like protein)	GO:0003677	0	0	0	0	0	0	cellular organisms;Eukaryota;Opisthokonta;Metazoa;Eumetazoa;Bilateria;Protostomia;Ecdysozoa;Panarthropoda;Arthropoda;Chelicerata;Arachnida;Acari;Acariformes;Trombidiformes;Prostigmata;Eleutherengona;Raphignathae;Tetranychoidea;Tetranychidae;Tetranychus	0	0	0	0
Buds	M1128370	99.24	0	532	1378	0.061	2.6	0.999962	tetur08g04460	262	length:262 (mRNA) (n/a) (Hypothetical protein)	0	0	0	0	0	0	0	cellular organisms;Eukaryota;Opisthokonta;Metazoa;Eumetazoa;Bilateria;Protostomia;Ecdysozoa;Panarthropoda;Arthropoda;Chelicerata;Arachnida;Acari;Acariformes;Trombidiformes;Prostigmata;Eleutherengona;Raphignathae;Tetranychoidea;Tetranychidae;Tetranychus	0	0	0	0
stems	M1128400	88.45	0	523	1855	1.2	2	0.988915	SapurV1A.0145s0190.1.p	446	chromosome condensation regulator RCC1 repeat protein	0	PF00415	PTHR22870:SF64	0	0	0	KOG1427	cellular organisms;Eukaryota;Viridiplantae;Streptophyta;Streptophytina;Embryophyta;Tracheophyta;Euphyllophyta;Spermatophyta;Magnoliophyta;Mesangiospermae;eudicotyledons;Gunneridae;Pentapetalae;rosids;fabi ds;Malpighiales;Salicaceae;Saliceae;Salix;Salix purpurea	0	0	0	0
Buds	M1128470	97.83	1e-35	125	636	2	17	0.968343	SapurV1A.1579s0040.1.p	109	late embryogenesis abundant protein Lea5	GO:0006950	PF03242	0	0	0	0	0	cellular organisms;Eukaryota;Viridiplantae;Streptophyta;Streptophytina;Embryophyta;Tracheophyta;Euphyllophyta;Spermatophyta;Magnoliophyta;Mesangiospermae;eudicotyledons;Gunneridae;Pentapetalae;rosids;fabi ds;Malpighiales;Salicaceae;Saliceae;Salix;Salix purpurea	0	0	0	0
stems	M1128630	100	0	606	2057	0.017	0.9	0.992181	tetur39g00570	326	length:326 (mRNA) (CCEincTu15) (Carboxyl/cholinesterase, incomplete) (CCEincTu16) (Carboxyl/cholinesterase, incomplete) (CCEinc-25) (Carboxyl/cholinesterase, incomplete)	0	0	0	0	0	0	0	cellular organisms;Eukaryota;Opisthokonta;Metazoa;Eumetazoa;Bilateria;Protostomia;Ecdysozoa;Panarthropoda;Arthropoda;Chelicerata;Arachnida;Acari;Acariformes;Trombidiformes;Prostigmata;Eleutherengona;Raphignathae;Tetranychoidea;Tetranychidae;Tetranychus	0	0	0	0
Buds	M1128671	0	0	0	0	0	5.4	1	0	0	0	0	0	0	0	0	0	0	0	0	0	0	0
stems	M1128700	0	0	0	0	3.4e-57	4.4	1	0	0	0	0	0	0	0	0	0	0	0	0	0	0	0
stems	M1128820	100	2e-29	119	734	18	11	0.964028	SapurV1A.0139s0190.5.p	2228	ATP-dependent helicase BRM	GO:0003677;GO:0005524;GO:0005634;GO:0006355;GO:0016818;GO:0005515;GO:0003676;GO:0004386	PF00176;PF08880;PF00439;PF00271	PTHR10799:SF92	0	0	0	KOG0386	cellular organisms;Eukaryota;Viridiplantae;Streptophyta;Streptophytina;Embryophyta;Tracheophyta;Euphyllophyta;Spermatophyta;Magnoliophyta;Mesangiospermae;eudicotyledons;Gunneridae;Pentapetalae;rosids;fabi ds;Malpighiales;Salicaceae;Saliceae;Salix;Salix purpurea	0	0	0	0
stems	M1128840	100	2e-150	426	939	0.21	6.6	0.999977	SapurV1A.0475s0090.1.p	221	reticulon-like protein	GO:0005783	PF02453	PTHR10994:SF27	0	0	0	KOG1792	cellular organisms;Eukaryota;Viridiplantae;Streptophyta;Streptophytina;Embryophyta;Tracheophyta;Euphyllophyta;Spermatophyta;Magnoliophyta;Mesangiospermae;eudicotyledons;Gunneridae;Pentapetalae;rosids;fabi ds;Malpighiales;Salicaceae;Saliceae;Salix;Salix purpurea	0	0	0	0
Buds	M1128880	99.6	7e-143	414	1395	0	0.67	1	SapurV1A.0216s0270.1.p	258	fasciclin-like AGP protein	0	PF02469	PTHR10900:SF23	0	0	0	0	cellular organisms;Eukaryota;Viridiplantae;Streptophyta;Streptophytina;Embryophyta;Tracheophyta;Euphyllophyta;Spermatophyta;Magnoliophyta;Mesangiospermae;eudicotyledons;Gunneridae;Pentapetalae;rosids;fabi ds;Malpighiales;Salicaceae;Saliceae;Salix;Salix purpurea	0	0	0	0
stems	M1128890	100	4e-69	228	343	1	4.1	0.985217	SapurV1A.0019s0660.2.p	2477	Serine/Threonine-kinase TOR	GO:0016773;GO:0005515;GO:0016772	PF11865;PF00454;PF02260;PF02259;PF08771	PTHR11139:SF9	0	0	K07203	KOG0891	cellular organisms;Eukaryota;Viridiplantae;Streptophyta;Streptophytina;Embryophyta;Tracheophyta;Euphyllophyta;Spermatophyta;Magnoliophyta;Mesangiospermae;eudicotyledons;Gunneridae;Pentapetalae;rosids;fabi ds;Malpighiales;Salicaceae;Saliceae;Salix;Salix purpurea	0	0	0	0
Buds	M1128940	100	4e-156	437	776	0.068	0.61	0.960424	tetur07g02570	236	length:236 (mRNA) (PRO26) (Proteasome subunit beta type-1) (n/a) (Hypothetical protein)	0	0	0	0	0	0	0	cellular organisms;Eukaryota;Opisthokonta;Metazoa;Eumetazoa;Bilateria;Protostomia;Ecdysozoa;Panarthropoda;Arthropoda;Chelicerata;Arachnida;Acari;Acariformes;Trombidiformes;Prostigmata;Eleutherengona;Raphignathae;Tetranychoidea;Tetranychidae;Tetranychus	0	0	0	0
stems	M1129020	98.71	9e-109	318	847	4.9	9.1	0.999998	SapurV1A.0907s0040.3.p	187	calcium-dependent lipid-binding (CaLB domain) family protein	GO:0005515	PF00168	PTHR26369:SF18	0	0	0	0	cellular organisms;Eukaryota;Viridiplantae;Streptophyta;Streptophytina;Embryophyta;Tracheophyta;Euphyllophyta;Spermatophyta;Magnoliophyta;Mesangiospermae;eudicotyledons;Gunneridae;Pentapetalae;rosids;fabi ds;Malpighiales;Salicaceae;Saliceae;Salix;Salix purpurea	0	0	0	0
Buds	M1129100	0	0	0	0	0.11	1.6	0.989135	0	0	0	0	0	0	0	0	0	0	0	0	0	0	0
Buds	M1129120	98.23	3e-75	231	892	1.5	0.49	0.999977	SapurV1A.0754s0100.1.p	140	copper ion-binding protein, putative	GO:0030001;GO:0046872	PF00403	PTHR22814:SF37	0	0	0	KOG1603	cellular organisms;Eukaryota;Viridiplantae;Streptophyta;Streptophytina;Embryophyta;Tracheophyta;Euphyllophyta;Spermatophyta;Magnoliophyta;Mesangiospermae;eudicotyledons;Gunneridae;Pentapetalae;rosids;fabi ds;Malpighiales;Salicaceae;Saliceae;Salix;Salix purpurea	0	0	0	0
Leaves	M1129140	0	0	0	0	0.14	6	0.999986	0	0	0	0	0	0	0	0	0	0	0	0	0	0	0
stems	M1129300	100	2e-57	197	1753	0.6	8.8	0.995693	SapurV1A.1355s0030.1.p	263	carbohydrate-binding module family 43 protein	0	PF07983	PTHR16631	0	0	0	0	cellular organisms;Eukaryota;Viridiplantae;Streptophyta;Streptophytina;Embryophyta;Tracheophyta;Euphyllophyta;Spermatophyta;Magnoliophyta;Mesangiospermae;eudicotyledons;Gunneridae;Pentapetalae;rosids;fabi ds;Malpighiales;Salicaceae;Saliceae;Salix;Salix purpurea	0	0	0	0
stems	M1129370	60.81	4e-18	79.3	1568	2.4	0.17	0.952552	tetur05g05660	52	length:52 (mRNA) (n/a) (Hypothetical protein)	0	0	0	0	0	0	0	cellular organisms;Eukaryota;Opisthokonta;Metazoa;Eumetazoa;Bilateria;Protostomia;Ecdysozoa;Panarthropoda;Arthropoda;Chelicerata;Arachnida;Acari;Acariformes;Trombidiformes;Prostigmata;Eleutherengona;Raphignathae;Tetranychoidea;Tetranychidae;Tetranychus	0	0	0	0
stems	M1129460	100	7e-110	327	1366	0.16	2	0.993557	SapurV1A.0009s1190.1.p	174	VQ motif protein	0	PF05678	0	0	0	0	0	cellular organisms;Eukaryota;Viridiplantae;Streptophyta;Streptophytina;Embryophyta;Tracheophyta;Euphyllophyta;Spermatophyta;Magnoliophyta;Mesangiospermae;eudicotyledons;Gunneridae;Pentapetalae;rosids;fabi ds;Malpighiales;Salicaceae;Saliceae;Salix;Salix purpurea	0	0	0	0
Buds	M1129521	100	0	1707	3502	0.71	0.19	1	SapurV1A.0153s0420.1.p	996	LRR receptor-like Serine/Threonine-kinase	GO:0005515;GO:0004672;GO:0005524;GO:0006468	PF00560;PF00069;PF08263	PTHR24420:SF841	0	0	0	KOG1187	cellular organisms;Eukaryota;Viridiplantae;Streptophyta;Streptophytina;Embryophyta;Tracheophyta;Euphyllophyta;Spermatophyta;Magnoliophyta;Mesangiospermae;eudicotyledons;Gunneridae;Pentapetalae;rosids;fabi ds;Malpighiales;Salicaceae;Saliceae;Salix;Salix purpurea	0	0	0	0
stems	M1129730	0	0	0	0	0.28	2	0.996163	0	0	0	0	0	0	0	0	0	0	0	0	0	0	0
Buds	M1129770	100	1e-150	429	1083	0.13	1.4	0.981696	SapurV1A.0132s0310.1.p	244	ethylene-responsive transcription factor	GO:0003700;GO:0006355	PF00847	0	0	0	0	0	cellular organisms;Eukaryota;Viridiplantae;Streptophyta;Streptophytina;Embryophyta;Tracheophyta;Euphyllophyta;Spermatophyta;Magnoliophyta;Mesangiospermae;eudicotyledons;Gunneridae;Pentapetalae;rosids;fabi ds;Malpighiales;Salicaceae;Saliceae;Salix;Salix purpurea	0	0	0	0
stems	M1129770	100	1e-150	429	1083	0.72	22	1	SapurV1A.0132s0310.1.p	244	ethylene-responsive transcription factor	GO:0003700;GO:0006355	PF00847	0	0	0	0	0	cellular organisms;Eukaryota;Viridiplantae;Streptophyta;Streptophytina;Embryophyta;Tracheophyta;Euphyllophyta;Spermatophyta;Magnoliophyta;Mesangiospermae;eudicotyledons;Gunneridae;Pentapetalae;rosids;fabi ds;Malpighiales;Salicaceae;Saliceae;Salix;Salix purpurea	0	0	0	0
Buds	M1129990	100	6e-35	124	782	0.48	3.9	0.966543	SapurV1A.0220s0340.1.p	76	transmembrane protein, putative	0	0	0	0	0	0	0	cellular organisms;Eukaryota;Viridiplantae;Streptophyta;Streptophytina;Embryophyta;Tracheophyta;Euphyllophyta;Spermatophyta;Magnoliophyta;Mesangiospermae;eudicotyledons;Gunneridae;Pentapetalae;rosids;fabi ds;Malpighiales;Salicaceae;Saliceae;Salix;Salix purpurea	0	0	0	0
Buds	M1130030	0	0	0	0	0.17	10	0.999998	0	0	0	0	0	0	0	0	0	0	0	0	0	0	0
stems	M1130040	0	0	0	0	23	16	0.999335	0	0	0	0	0	0	0	0	0	0	0	0	0	0	0
Buds	M1130150	100	0	580	1762	0.29	2.4	0.956034	tetur01g04390	384	length:384 (mRNA) (n/a) (Nucleosome assembly protein (NAP))	GO:0005634;GO:0006334	0	0	0	0	0	0	cellular organisms;Eukaryota;Opisthokonta;Metazoa;Eumetazoa;Bilateria;Protostomia;Ecdysozoa;Panarthropoda;Arthropoda;Chelicerata;Arachnida;Acari;Acariformes;Trombidiformes;Prostigmata;Eleutherengona;Raphignathae;Tetranychoidea;Tetranychidae;Tetranychus	0	0	0	0
Buds	M1130361	99.55	3e-158	452	696	12	6.7	0.955462	SapurV1A.0262s0310.1.p	467	UDP-glycosyltransferase	GO:0008152;GO:0016758	PF00201	PTHR11926:SF15	0	0	0	KOG1192	cellular organisms;Eukaryota;Viridiplantae;Streptophyta;Streptophytina;Embryophyta;Tracheophyta;Euphyllophyta;Spermatophyta;Magnoliophyta;Mesangiospermae;eudicotyledons;Gunneridae;Pentapetalae;rosids;fabi ds;Malpighiales;Salicaceae;Saliceae;Salix;Salix purpurea	0	0	0	0
Buds	M1130480	100	3e-117	337	898	0.27	2.1	0.984375	tetur01g04460	163	length:163 (mRNA) (n/a) (cytochrome c oxidase subunit Va)	GO:0004129	0	0	0	0	0	0	cellular organisms;Eukaryota;Opisthokonta;Metazoa;Eumetazoa;Bilateria;Protostomia;Ecdysozoa;Panarthropoda;Arthropoda;Chelicerata;Arachnida;Acari;Acariformes;Trombidiformes;Prostigmata;Eleutherengona;Raphignathae;Tetranychoidea;Tetranychidae;Tetranychus	0	0	0	0
stems	M1130570	76.67	3e-07	48.5	289	2.5	4.9	0.967605	SapurV1A.0405s0150.3.p	448	clathrin assembly protein, putative	GO:0005543	PF07651	PTHR22951:SF1	0	0	0	KOG0251	cellular organisms;Eukaryota;Viridiplantae;Streptophyta;Streptophytina;Embryophyta;Tracheophyta;Euphyllophyta;Spermatophyta;Magnoliophyta;Mesangiospermae;eudicotyledons;Gunneridae;Pentapetalae;rosids;fabi ds;Malpighiales;Salicaceae;Saliceae;Salix;Salix purpurea	0	0	0	0
Buds	M1130600	99.73	0	646	1619	22	11	0.999436	SapurV1A.0332s0220.1.p	369	hemolysin-III-like protein	GO:0016021	PF03006	PTHR20855:SF14	0	0	0	KOG0748	cellular organisms;Eukaryota;Viridiplantae;Streptophyta;Streptophytina;Embryophyta;Tracheophyta;Euphyllophyta;Spermatophyta;Magnoliophyta;Mesangiospermae;eudicotyledons;Gunneridae;Pentapetalae;rosids;fabi ds;Malpighiales;Salicaceae;Saliceae;Salix;Salix purpurea	0	0	0	0
stems	M1130690	92.59	2e-08	52	449	24	6.5	0.954672	SapurV1A.0213s0350.1.p	196	hypothetical protein	0	0	0	0	0	0	0	cellular organisms;Eukaryota;Viridiplantae;Streptophyta;Streptophytina;Embryophyta;Tracheophyta;Euphyllophyta;Spermatophyta;Magnoliophyta;Mesangiospermae;eudicotyledons;Gunneridae;Pentapetalae;rosids;fabi ds;Malpighiales;Salicaceae;Saliceae;Salix;Salix purpurea	0	0	0	0
Buds	M1130770	86.21	4e-10	51.6	296	0.05	2.6	0.999823	tetur243g00010	57	length:57 (mRNA) (n/a) (Hypothetical protein)	0	0	0	0	0	0	0	cellular organisms;Eukaryota;Opisthokonta;Metazoa;Eumetazoa;Bilateria;Protostomia;Ecdysozoa;Panarthropoda;Arthropoda;Chelicerata;Arachnida;Acari;Acariformes;Trombidiformes;Prostigmata;Eleutherengona;Raphignathae;Tetranychoidea;Tetranychidae;Tetranychus	0	0	0	0
stems	M1130831	100	5e-68	216	713	0.11	3.2	0.999117	SapurV1A.0031s0290.1.p	298	carbohydrate-binding module family 43 protein	0	PF07983	PTHR16631:SF1	0	0	0	0	cellular organisms;Eukaryota;Viridiplantae;Streptophyta;Streptophytina;Embryophyta;Tracheophyta;Euphyllophyta;Spermatophyta;Magnoliophyta;Mesangiospermae;eudicotyledons;Gunneridae;Pentapetalae;rosids;fabi ds;Malpighiales;Salicaceae;Saliceae;Salix;Salix purpurea	0	0	0	0
stems	M1130832	100	3e-39	142	875	0.22	2.9	0.994888	SapurV1A.0031s0290.1.p	298	carbohydrate-binding module family 43 protein	0	PF07983	PTHR16631:SF1	0	0	0	0	cellular organisms;Eukaryota;Viridiplantae;Streptophyta;Streptophytina;Embryophyta;Tracheophyta;Euphyllophyta;Spermatophyta;Magnoliophyta;Mesangiospermae;eudicotyledons;Gunneridae;Pentapetalae;rosids;fabi ds;Malpighiales;Salicaceae;Saliceae;Salix;Salix purpurea	0	0	0	0
Buds	M1130850	99.53	1e-152	436	1421	0.14	2.1	0.997382	tetur109g00020	213	length:213 (mRNA) (n/a) (Fructose-bisphosphate aldolase, class-I)	GO:0004332;GO:0006096	0	0	0	0	0	0	cellular organisms;Eukaryota;Opisthokonta;Metazoa;Eumetazoa;Bilateria;Protostomia;Ecdysozoa;Panarthropoda;Arthropoda;Chelicerata;Arachnida;Acari;Acariformes;Trombidiformes;Prostigmata;Eleutherengona;Raphignathae;Tetranychoidea;Tetranychidae;Tetranychus	0	0	0	0
Buds	M1130920	100	0	662	1535	0.045	0.52	0.989217	tetur02g00490	376	length:376 (mRNA) (n/a) (BTB/POZ-like)	GO:0005515	0	0	0	0	0	0	cellular organisms;Eukaryota;Opisthokonta;Metazoa;Eumetazoa;Bilateria;Protostomia;Ecdysozoa;Panarthropoda;Arthropoda;Chelicerata;Arachnida;Acari;Acariformes;Trombidiformes;Prostigmata;Eleutherengona;Raphignathae;Tetranychoidea;Tetranychidae;Tetranychus	0	0	0	0
stems	M1130990	98.64	7e-78	254	2687	14	20	0.95908	SapurV1A.0393s0230.1.p	183	hypothetical protein	0	0	0	0	0	0	0	cellular organisms;Eukaryota;Viridiplantae;Streptophyta;Streptophytina;Embryophyta;Tracheophyta;Euphyllophyta;Spermatophyta;Magnoliophyta;Mesangiospermae;eudicotyledons;Gunneridae;Pentapetalae;rosids;fabi ds;Malpighiales;Salicaceae;Saliceae;Salix;Salix purpurea	0	0	0	0
Buds	M1131210	100	2e-90	266	720	0.25	2.1	0.967063	tetur01g03320	146	length:146 (mRNA) (n/a) (ribosomal protein S16)	0	0	0	0	0	0	0	cellular organisms;Eukaryota;Opisthokonta;Metazoa;Eumetazoa;Bilateria;Protostomia;Ecdysozoa;Panarthropoda;Arthropoda;Chelicerata;Arachnida;Acari;Acariformes;Trombidiformes;Prostigmata;Eleutherengona;Raphignathae;Tetranychoidea;Tetranychidae;Tetranychus	0	0	0	0
Buds	M1131250	100	2e-05	45.1	599	2.4	4	0.999561	SapurV1A.4259s0010.1.p	296	alba DNA/RNA-binding protein	GO:0003676	PF01918	PTHR13516	0	0	0	KOG2567	cellular organisms;Eukaryota;Viridiplantae;Streptophyta;Streptophytina;Embryophyta;Tracheophyta;Euphyllophyta;Spermatophyta;Magnoliophyta;Mesangiospermae;eudicotyledons;Gunneridae;Pentapetalae;rosids;fabi ds;Malpighiales;Salicaceae;Saliceae;Salix;Salix purpurea	0	0	0	0
stems	M1131280	56.52	7e-10	54.7	984	0.22	0.9	0.970217	tr|U5GMY1|U5GMY1_POPTR	78	Uncharacterized protein OS=Populus trichocarpa GN=POPTR_0001s01850g PE=4 SV=1	0	0	0	pop:POPTR_0001s01850g;	0	0	0	Eukaryota; Viridiplantae; Streptophyta; Embryophyta; Tracheophyta;Spermatophyta; Magnoliophyta; eudicotyledons; Gunneridae;Pentapetalae; rosids; fabids; Malpighiales; Salicaceae; Saliceae;Populus	0	0	0	0
Buds	M1131530	100	2e-177	504	1646	0.11	1.4	0.998798	tetur03g08590	266	length:266 (mRNA) (n/a) (CD63 antigen)	GO:0016021	0	PTHR19282: TETRASPANIN	0	0	0	0	cellular organisms;Eukaryota;Opisthokonta;Metazoa;Eumetazoa;Bilateria;Protostomia;Ecdysozoa;Panarthropoda;Arthropoda;Chelicerata;Arachnida;Acari;Acariformes;Trombidiformes;Prostigmata;Eleutherengona;Raphignathae;Tetranychoidea;Tetranychidae;Tetranychus	0	0	0	0
Buds	M1131550	100	2e-124	361	1175	0.084	1.6	0.999575	SapurV1A.0207s0080.1.p	174	homeobox leucine zipper protein ATHB-52, putative	GO:0003700;GO:0006355;GO:0043565	PF00046	PTHR24326:SF218	0	0	0	0	cellular organisms;Eukaryota;Viridiplantae;Streptophyta;Streptophytina;Embryophyta;Tracheophyta;Euphyllophyta;Spermatophyta;Magnoliophyta;Mesangiospermae;eudicotyledons;Gunneridae;Pentapetalae;rosids;fabi ds;Malpighiales;Salicaceae;Saliceae;Salix;Salix purpurea	0	0	0	0
stems	M1131550	100	2e-124	361	1175	0.075	2.4	0.999853	SapurV1A.0207s0080.1.p	174	homeobox leucine zipper protein ATHB-52, putative	GO:0003700;GO:0006355;GO:0043565	PF00046	PTHR24326:SF218	0	0	0	0	cellular organisms;Eukaryota;Viridiplantae;Streptophyta;Streptophytina;Embryophyta;Tracheophyta;Euphyllophyta;Spermatophyta;Magnoliophyta;Mesangiospermae;eudicotyledons;Gunneridae;Pentapetalae;rosids;fabi ds;Malpighiales;Salicaceae;Saliceae;Salix;Salix purpurea	0	0	0	0
stems	M1131650	82.97	5e-127	373	1137	7.1	11	0.976932	SapurV1A.0009s1230.1.p	321	exosome complex exonuclease Rrp4	0	0	PTHR21321:SF2	0	0	K03679	KOG3013	cellular organisms;Eukaryota;Viridiplantae;Streptophyta;Streptophytina;Embryophyta;Tracheophyta;Euphyllophyta;Spermatophyta;Magnoliophyta;Mesangiospermae;eudicotyledons;Gunneridae;Pentapetalae;rosids;fabi ds;Malpighiales;Salicaceae;Saliceae;Salix;Salix purpurea	0	0	0	0
stems	M1131690	100	0	967	2465	0.15	5	0.999966	SapurV1A.1060s0040.1.p	509	cytochrome P450 family protein	GO:0005506;GO:0009055;GO:0016705;GO:0020037	PF00067	PTHR24282:SF174	0	0	0	KOG0157	cellular organisms;Eukaryota;Viridiplantae;Streptophyta;Streptophytina;Embryophyta;Tracheophyta;Euphyllophyta;Spermatophyta;Magnoliophyta;Mesangiospermae;eudicotyledons;Gunneridae;Pentapetalae;rosids;fabi ds;Malpighiales;Salicaceae;Saliceae;Salix;Salix purpurea	0	0	0	0
Buds	M1132090	99.34	0	1679	3063	0.015	0.21	0.987746	tetur37g00600	909	length:909 (mRNA) (n/a) (SCY1-like 2)	0	0	PTHR12984: SCY1-RELATED S/T PROTEIN KINASE-LIKE	0	0	0	0	cellular organisms;Eukaryota;Opisthokonta;Metazoa;Eumetazoa;Bilateria;Protostomia;Ecdysozoa;Panarthropoda;Arthropoda;Chelicerata;Arachnida;Acari;Acariformes;Trombidiformes;Prostigmata;Eleutherengona;Raphignathae;Tetranychoidea;Tetranychidae;Tetranychus	0	0	0	0
Leaves	M1134951	100	2e-36	122	334	1.6	25	0.967782	SapurV1A.1255s0050.1.p	71	protease inhibitor	GO:0004867;GO:0009611	PF00280	0	0	0	0	0	cellular organisms;Eukaryota;Viridiplantae;Streptophyta;Streptophytina;Embryophyta;Tracheophyta;Euphyllophyta;Spermatophyta;Magnoliophyta;Mesangiospermae;eudicotyledons;Gunneridae;Pentapetalae;rosids;fabi ds;Malpighiales;Salicaceae;Saliceae;Salix;Salix purpurea	0	0	0	0
Buds	M1135210	100	4e-109	314	759	0.016	0.54	0.997936	tetur16g02920	156	length:156 (mRNA) (SYS1) (SYS1 Golgi-localized Integral membrane protein.) (n/a) (PREDICTED: hypothetical protein)	0	0	0	0	0	0	0	cellular organisms;Eukaryota;Opisthokonta;Metazoa;Eumetazoa;Bilateria;Protostomia;Ecdysozoa;Panarthropoda;Arthropoda;Chelicerata;Arachnida;Acari;Acariformes;Trombidiformes;Prostigmata;Eleutherengona;Raphignathae;Tetranychoidea;Tetranychidae;Tetranychus	0	0	0	0
Buds	M1135321	0	0	0	0	0.37	0.038	0.998631	0	0	0	0	0	0	0	0	0	0	0	FR222975||precursor	1e-41	239	micro RNA (miRNA) mir-169f
stems	M1136160	0	0	0	0	0.025	1.1	0.991918	0	0	0	0	0	0	0	0	0	0	0	0	0	0	0
Buds	M1136650	100	7e-121	363	954	8.4	4.6	0.962463	SapurV1A.1897s0040.1.p	546	multicopper oxidase	GO:0005507;GO:0016491;GO:0055114	PF07731;PF00394;PF07732	PTHR11709:SF11	0	0	0	KOG1263	cellular organisms;Eukaryota;Viridiplantae;Streptophyta;Streptophytina;Embryophyta;Tracheophyta;Euphyllophyta;Spermatophyta;Magnoliophyta;Mesangiospermae;eudicotyledons;Gunneridae;Pentapetalae;rosids;fabi ds;Malpighiales;Salicaceae;Saliceae;Salix;Salix purpurea	0	0	0	0
Buds	M1136910	100	4e-89	264	639	0.078	1.4	0.998764	tetur07g01240	217	length:217 (mRNA) (n/a) (ras-related protein Rab-5A)	GO:0003924;GO:0005525;GO:0007165;GO:0016020	0	PTHR11708: RAS-RELATED GTPASE	0	0	0	0	cellular organisms;Eukaryota;Opisthokonta;Metazoa;Eumetazoa;Bilateria;Protostomia;Ecdysozoa;Panarthropoda;Arthropoda;Chelicerata;Arachnida;Acari;Acariformes;Trombidiformes;Prostigmata;Eleutherengona;Raphignathae;Tetranychoidea;Tetranychidae;Tetranychus	0	0	0	0
Buds	M1138100	100	1e-28	106	1046	0.088	0.76	0.972269	tetur08g01220	52	length:52 (mRNA) (n/a) (Hypothetical protein)	0	0	0	0	0	0	0	cellular organisms;Eukaryota;Opisthokonta;Metazoa;Eumetazoa;Bilateria;Protostomia;Ecdysozoa;Panarthropoda;Arthropoda;Chelicerata;Arachnida;Acari;Acariformes;Trombidiformes;Prostigmata;Eleutherengona;Raphignathae;Tetranychoidea;Tetranychidae;Tetranychus	0	0	0	0
Buds	M1139370	100	0	581	1401	0.013	0.44	0.999389	tetur06g03800	344	length:344 (mRNA) (n/a) (BAG family molecular chaperone regulator 4)	GO:0005515;GO:0006915	0	PTHR12329: BCL2-ASSOCIATED ATHANOGENE	0	0	0	0	cellular organisms;Eukaryota;Opisthokonta;Metazoa;Eumetazoa;Bilateria;Protostomia;Ecdysozoa;Panarthropoda;Arthropoda;Chelicerata;Arachnida;Acari;Acariformes;Trombidiformes;Prostigmata;Eleutherengona;Raphignathae;Tetranychoidea;Tetranychidae;Tetranychus	0	0	0	0
Buds	M1139470	100	3e-141	403	1048	0.029	0.41	0.985066	tetur01g05550	241	length:241 (mRNA) (n/a) (putative accessory gland protein)	0	0	0	0	0	0	0	cellular organisms;Eukaryota;Opisthokonta;Metazoa;Eumetazoa;Bilateria;Protostomia;Ecdysozoa;Panarthropoda;Arthropoda;Chelicerata;Arachnida;Acari;Acariformes;Trombidiformes;Prostigmata;Eleutherengona;Raphignathae;Tetranychoidea;Tetranychidae;Tetranychus	0	0	0	0
stems	M1139750	100	3e-59	192	932	31	24	0.995715	SapurV1A.1125s0080.1.p	191	thioredoxin M-type protein, putative	GO:0045454;GO:0006662;GO:0009055;GO:0015035	PF00085	PTHR10438:SF82	0	0	0	KOG0910	cellular organisms;Eukaryota;Viridiplantae;Streptophyta;Streptophytina;Embryophyta;Tracheophyta;Euphyllophyta;Spermatophyta;Magnoliophyta;Mesangiospermae;eudicotyledons;Gunneridae;Pentapetalae;rosids;fabi ds;Malpighiales;Salicaceae;Saliceae;Salix;Salix purpurea	0	0	0	0
Buds	M1139910	100	2e-149	428	739	0.24	8	0.999904	SapurV1A.0153s0210.1.p	418	cystathionine gamma-synthase/cystathionine beta-lyase	GO:0006520;GO:0030170	PF01053	PTHR11808:SF9	0	0	0	KOG0053	cellular organisms;Eukaryota;Viridiplantae;Streptophyta;Streptophytina;Embryophyta;Tracheophyta;Euphyllophyta;Spermatophyta;Magnoliophyta;Mesangiospermae;eudicotyledons;Gunneridae;Pentapetalae;rosids;fabi ds;Malpighiales;Salicaceae;Saliceae;Salix;Salix purpurea	0	0	0	0
Buds	M1139911	100	5e-157	454	1235	0.13	4.9	0.999909	SapurV1A.0153s0210.1.p	418	cystathionine gamma-synthase/cystathionine beta-lyase	GO:0006520;GO:0030170	PF01053	PTHR11808:SF9	0	0	0	KOG0053	cellular organisms;Eukaryota;Viridiplantae;Streptophyta;Streptophytina;Embryophyta;Tracheophyta;Euphyllophyta;Spermatophyta;Magnoliophyta;Mesangiospermae;eudicotyledons;Gunneridae;Pentapetalae;rosids;fabi ds;Malpighiales;Salicaceae;Saliceae;Salix;Salix purpurea	0	0	0	0
Buds	M1139990	100	0	610	1523	0.04	0.54	0.99197	tetur17g02680	331	length:331 (mRNA) (n/a) (PREDICTED: similar to ovary-specific MOB-like protein)	GO:0005515	0	0	0	0	0	0	cellular organisms;Eukaryota;Opisthokonta;Metazoa;Eumetazoa;Bilateria;Protostomia;Ecdysozoa;Panarthropoda;Arthropoda;Chelicerata;Arachnida;Acari;Acariformes;Trombidiformes;Prostigmata;Eleutherengona;Raphignathae;Tetranychoidea;Tetranychidae;Tetranychus	0	0	0	0
Buds	M1140020	100	3e-14	67.8	283	4.5	0.88	0.999646	SapurV1A.0001s1930.1.p	329	Dof zinc finger protein	GO:0003677;GO:0006355;GO:0008270	PF02701	0	0	0	0	0	cellular organisms;Eukaryota;Viridiplantae;Streptophyta;Streptophytina;Embryophyta;Tracheophyta;Euphyllophyta;Spermatophyta;Magnoliophyta;Mesangiospermae;eudicotyledons;Gunneridae;Pentapetalae;rosids;fabi ds;Malpighiales;Salicaceae;Saliceae;Salix;Salix purpurea	0	0	0	0
stems	M1140110	53.66	5e-06	43.9	1387	1.1	0.44	0.977033	sp|P28454|RBL_SECDI	465	Ribulose bisphosphate carboxylase large chain (Fragment) OS=Securidaca diversifolia GN=rbcL PE=3 SV=2	GO:0009507; GO:0000287; GO:0004497; GO:0016984; GO:0009853; GO:0019253	PF00016; PF00016	0	0	0	0	0	Eukaryota; Viridiplantae; Streptophyta; Embryophyta; Tracheophyta;Spermatophyta; Magnoliophyta; eudicotyledons; Gunneridae;Pentapetalae; rosids; fabids; Fabales; Polygalaceae; Securidaca	0	0	0	0
Buds	M1140760	100	4e-85	266	1900	0.032	0.72	0.999855	tetur13g00350	150	length:150 (mRNA) (n/a) (Hypothetical protein)	0	0	0	0	0	0	0	cellular organisms;Eukaryota;Opisthokonta;Metazoa;Eumetazoa;Bilateria;Protostomia;Ecdysozoa;Panarthropoda;Arthropoda;Chelicerata;Arachnida;Acari;Acariformes;Trombidiformes;Prostigmata;Eleutherengona;Raphignathae;Tetranychoidea;Tetranychidae;Tetranychus	0	0	0	0
Buds	M1140840	0	0	0	0	3.1	1.2	0.998802	0	0	0	0	0	0	0	0	0	0	0	0	0	0	0
stems	M1141822	87.78	3e-49	161	398	0.32	3.2	0.985862	SapurV1A.0525s0240.1.p	231	plant-specific domain TIGR01570 family protein	0	PF04759	0	0	0	0	0	cellular organisms;Eukaryota;Viridiplantae;Streptophyta;Streptophytina;Embryophyta;Tracheophyta;Euphyllophyta;Spermatophyta;Magnoliophyta;Mesangiospermae;eudicotyledons;Gunneridae;Pentapetalae;rosids;fabi ds;Malpighiales;Salicaceae;Saliceae;Salix;Salix purpurea	0	0	0	0
stems	M1142920	0	0	0	0	0.11	2.5	0.995221	0	0	0	0	0	0	0	0	0	0	0	0	0	0	0
Buds	M1143221	100	0	721	1642	0.048	0.44	0.974052	tetur02g01620	368	length:368 (mRNA) (n/a) (mitochondrial Rho GTPase 2)	GO:0005525;GO:0005622;GO:0007264	0	PTHR11708: RAS-RELATED GTPASE	0	0	0	0	cellular organisms;Eukaryota;Opisthokonta;Metazoa;Eumetazoa;Bilateria;Protostomia;Ecdysozoa;Panarthropoda;Arthropoda;Chelicerata;Arachnida;Acari;Acariformes;Trombidiformes;Prostigmata;Eleutherengona;Raphignathae;Tetranychoidea;Tetranychidae;Tetranychus	0	0	0	0
Buds	M1143840	100	0	939	1933	0.045	0.58	0.993835	tetur20g00620	479	length:479 (mRNA) (n/a) (1-acylglycerol-3-phosphate O-acyltransferase 6)	GO:0008152;GO:0008415	0	PTHR23063: ACETYLTRANSFERASE-RELATED	0	0	0	0	cellular organisms;Eukaryota;Opisthokonta;Metazoa;Eumetazoa;Bilateria;Protostomia;Ecdysozoa;Panarthropoda;Arthropoda;Chelicerata;Arachnida;Acari;Acariformes;Trombidiformes;Prostigmata;Eleutherengona;Raphignathae;Tetranychoidea;Tetranychidae;Tetranychus	0	0	0	0
Buds	M1144930	100	0	551	1848	0.026	0.31	0.982392	tetur04g03260	284	length:284 (mRNA) (n/a) (STIP1 homology and U box-containing protein 1)	0	0	PTHR22904: TPR REPEAT CONTAINING PROTEIN	0	0	0	0	cellular organisms;Eukaryota;Opisthokonta;Metazoa;Eumetazoa;Bilateria;Protostomia;Ecdysozoa;Panarthropoda;Arthropoda;Chelicerata;Arachnida;Acari;Acariformes;Trombidiformes;Prostigmata;Eleutherengona;Raphignathae;Tetranychoidea;Tetranychidae;Tetranychus	0	0	0	0
Buds	M1146430	0	0	0	0	0.032	0.52	0.989663	0	0	0	0	0	0	0	0	0	0	0	0	0	0	0
Buds	M1146520	97.87	3e-25	101	496	14	2	0.989332	SapurV1A.0045s0520.1.p	361	anthocyanidin synthase	GO:0016491	PF03171	PTHR10209:SF55	0	1.14.11.19	K05277	KOG0143	cellular organisms;Eukaryota;Viridiplantae;Streptophyta;Streptophytina;Embryophyta;Tracheophyta;Euphyllophyta;Spermatophyta;Magnoliophyta;Mesangiospermae;eudicotyledons;Gunneridae;Pentapetalae;rosids;fabi ds;Malpighiales;Salicaceae;Saliceae;Salix;Salix purpurea	0	0	0	0
stems	M1146710	0	0	0	0	1.8	0.1	0.982604	0	0	0	0	0	0	0	0	0	0	0	0	0	0	0
Buds	M1146930	100	1e-102	283	1636	2.1	0.67	0.956113	SapurV1A.0382s0190.1.p	246	GATA transcription factor, putative	GO:0003700;GO:0006355;GO:0008270;GO:0043565	PF00320	PTHR10071:SF113	0	0	0	0	cellular organisms;Eukaryota;Viridiplantae;Streptophyta;Streptophytina;Embryophyta;Tracheophyta;Euphyllophyta;Spermatophyta;Magnoliophyta;Mesangiospermae;eudicotyledons;Gunneridae;Pentapetalae;rosids;fabi ds;Malpighiales;Salicaceae;Saliceae;Salix;Salix purpurea	0	0	0	0
stems	M1148890	94.44	0	689	1457	0.016	0.62	0.978963	SapurV1A.1356s0100.1.p	520	transmembrane protein, putative	0	PF03140	0	0	0	0	0	cellular organisms;Eukaryota;Viridiplantae;Streptophyta;Streptophytina;Embryophyta;Tracheophyta;Euphyllophyta;Spermatophyta;Magnoliophyta;Mesangiospermae;eudicotyledons;Gunneridae;Pentapetalae;rosids;fabi ds;Malpighiales;Salicaceae;Saliceae;Salix;Salix purpurea	0	0	0	0
Buds	M1149514	100	5e-108	328	488	4	1.5	0.993766	SapurV1A.0885s0060.1.p	711	transmembrane protein, putative	0	PF04578	0	0	0	0	0	cellular organisms;Eukaryota;Viridiplantae;Streptophyta;Streptophytina;Embryophyta;Tracheophyta;Euphyllophyta;Spermatophyta;Magnoliophyta;Mesangiospermae;eudicotyledons;Gunneridae;Pentapetalae;rosids;fabi ds;Malpighiales;Salicaceae;Saliceae;Salix;Salix purpurea	0	0	0	0
stems	M1151020	0	0	0	0	2.1	0.22	0.99388	0	0	0	0	0	0	0	0	0	0	0	0	0	0	0
Leaves	M1151120	0	0	0	0	0.073	0.49	0.974325	0	0	0	0	0	0	0	0	0	0	0	0	0	0	0
stems	M1156050	0	0	0	0	0.35	5.1	0.998982	0	0	0	0	0	0	0	0	0	0	0	0	0	0	0
Buds	M1157430	96.26	0	1273	2434	0.054	0.71	0.996009	tetur25g01910	704	length:704 (mRNA) (TARS1) (cytoplasmic Threonyl-tRNA synthetase, putative) (n/a) (tRNA synthetase) (n/a) (unnamed protein product)	GO:0005524;GO:0006418;GO:0000166;GO:0006412;GO:0004812;GO:0005737	0	0	0	0	0	0	cellular organisms;Eukaryota;Opisthokonta;Metazoa;Eumetazoa;Bilateria;Protostomia;Ecdysozoa;Panarthropoda;Arthropoda;Chelicerata;Arachnida;Acari;Acariformes;Trombidiformes;Prostigmata;Eleutherengona;Raphignathae;Tetranychoidea;Tetranychidae;Tetranychus	0	0	0	0
Buds	M1159780	0	0	0	0	0.14	15	1	0	0	0	0	0	0	0	0	0	0	0	0	0	0	0
Buds	M1161940	99.84	0	1266	2591	0.039	0.63	0.997641	tetur30g01400	615	length:615 (mRNA) (TuABCE-01) (ABC-transporter, class E, similar to pixie)	0	0	0	0	0	0	0	cellular organisms;Eukaryota;Opisthokonta;Metazoa;Eumetazoa;Bilateria;Protostomia;Ecdysozoa;Panarthropoda;Arthropoda;Chelicerata;Arachnida;Acari;Acariformes;Trombidiformes;Prostigmata;Eleutherengona;Raphignathae;Tetranychoidea;Tetranychidae;Tetranychus	0	0	0	0
Buds	M1161990	100	0	812	2023	0.055	0.54	0.981367	tetur03g01330	407	length:407 (mRNA) (DPXN) (paxillin) (n/a) (paxillin)	GO:0008270	0	0	0	0	0	0	cellular organisms;Eukaryota;Opisthokonta;Metazoa;Eumetazoa;Bilateria;Protostomia;Ecdysozoa;Panarthropoda;Arthropoda;Chelicerata;Arachnida;Acari;Acariformes;Trombidiformes;Prostigmata;Eleutherengona;Raphignathae;Tetranychoidea;Tetranychidae;Tetranychus	0	0	0	0
Buds	M1162150	100	0	640	1488	0.035	0.54	0.996978	tetur19g00700	356	length:356 (mRNA) (n/a) (FAS-associated factor 2)	0	0	PTHR23322: FAS-ASSOCIATED PROTEIN	0	0	0	0	cellular organisms;Eukaryota;Opisthokonta;Metazoa;Eumetazoa;Bilateria;Protostomia;Ecdysozoa;Panarthropoda;Arthropoda;Chelicerata;Arachnida;Acari;Acariformes;Trombidiformes;Prostigmata;Eleutherengona;Raphignathae;Tetranychoidea;Tetranychidae;Tetranychus	0	0	0	0
Buds	M1162680	99.68	8e-128	382	1562	0.011	0.29	0.996664	tetur23g01950	398	length:398 (mRNA) (SOX) (High mobility group, HMG1/HMG2) (n/a) (High mobility group, HMG1/HMG2)	GO:0005634;GO:0003677	0	0	0	0	0	0	cellular organisms;Eukaryota;Opisthokonta;Metazoa;Eumetazoa;Bilateria;Protostomia;Ecdysozoa;Panarthropoda;Arthropoda;Chelicerata;Arachnida;Acari;Acariformes;Trombidiformes;Prostigmata;Eleutherengona;Raphignathae;Tetranychoidea;Tetranychidae;Tetranychus	0	0	0	0
Buds	M1162840	100	0	585	2083	0.041	0.4	0.978488	tetur05g02540	299	length:299 (mRNA) (n/a) (heterogeneous nuclear ribonucleoprotein K)	GO:0003723	0	PTHR10288: RNA-BINDING PROTEIN RELATED	0	0	0	0	cellular organisms;Eukaryota;Opisthokonta;Metazoa;Eumetazoa;Bilateria;Protostomia;Ecdysozoa;Panarthropoda;Arthropoda;Chelicerata;Arachnida;Acari;Acariformes;Trombidiformes;Prostigmata;Eleutherengona;Raphignathae;Tetranychoidea;Tetranychidae;Tetranychus	0	0	0	0
stems	M1163090	100	0	600	1229	0	2.2	1	SapurV1A.0731s0020.1.p	316	sulfotransferase	GO:0008146	PF00685	PTHR11783:SF1	0	0	0	KOG1584	cellular organisms;Eukaryota;Viridiplantae;Streptophyta;Streptophytina;Embryophyta;Tracheophyta;Euphyllophyta;Spermatophyta;Magnoliophyta;Mesangiospermae;eudicotyledons;Gunneridae;Pentapetalae;rosids;fabi ds;Malpighiales;Salicaceae;Saliceae;Salix;Salix purpurea	0	0	0	0
Buds	M1163170	99.51	4e-151	427	1059	0.066	0.67	0.979042	tetur36g00330	205	length:205 (mRNA) (n/a) (NADH dehydrogenase)	0	0	PTHR13094: NADH-UBIQUINONE OXIDOREDUCTASE PDSW SUBUNIT	0	0	0	0	cellular organisms;Eukaryota;Opisthokonta;Metazoa;Eumetazoa;Bilateria;Protostomia;Ecdysozoa;Panarthropoda;Arthropoda;Chelicerata;Arachnida;Acari;Acariformes;Trombidiformes;Prostigmata;Eleutherengona;Raphignathae;Tetranychoidea;Tetranychidae;Tetranychus	0	0	0	0
Buds	M1163950	100	0	1374	2464	0.048	0.5	0.986551	tetur06g04690	771	length:771 (mRNA) (n/a) (ATP-dependent metalloprotease FtsH)	GO:0000166;GO:0017111	0	PTHR23076: METALLOPROTEASE M41 FTSH	0	0	0	0	cellular organisms;Eukaryota;Opisthokonta;Metazoa;Eumetazoa;Bilateria;Protostomia;Ecdysozoa;Panarthropoda;Arthropoda;Chelicerata;Arachnida;Acari;Acariformes;Trombidiformes;Prostigmata;Eleutherengona;Raphignathae;Tetranychoidea;Tetranychidae;Tetranychus	0	0	0	0
stems	M1164543	100	2e-71	218	316	0.11	3.1	0.994336	SapurV1A.0153s0150.3.p	266	zinc finger protein, putative	GO:0008270	PF01485	PTHR11685:SF66	0	0	0	0	cellular organisms;Eukaryota;Viridiplantae;Streptophyta;Streptophytina;Embryophyta;Tracheophyta;Euphyllophyta;Spermatophyta;Magnoliophyta;Mesangiospermae;eudicotyledons;Gunneridae;Pentapetalae;rosids;fabi ds;Malpighiales;Salicaceae;Saliceae;Salix;Salix purpurea	0	0	0	0
Buds	M1164640	99.82	0	1151	1911	0.064	0.81	0.988708	SapurV1A.1390s0030.1.p	566	laccase	GO:0016491;GO:0055114;GO:0005507	PF00394;PF07732;PF07731	PTHR11709:SF9	0	0	0	KOG1263	cellular organisms;Eukaryota;Viridiplantae;Streptophyta;Streptophytina;Embryophyta;Tracheophyta;Euphyllophyta;Spermatophyta;Magnoliophyta;Mesangiospermae;eudicotyledons;Gunneridae;Pentapetalae;rosids;fabi ds;Malpighiales;Salicaceae;Saliceae;Salix;Salix purpurea	0	0	0	0
stems	M1164680	0	0	0	0	0.32	1.7	0.999607	0	0	0	0	0	0	0	0	0	0	0	0	0	0	0
Buds	M1164701	100	0	1167	3073	0.0095	0.29	0.999461	tetur03g06540	597	length:597 (mRNA) (n/a) (Translation elongation/initiation factor/Ribosomal, beta-barrel)	0	0	PTHR23115: TRANSLATION FACTOR	0	0	0	0	cellular organisms;Eukaryota;Opisthokonta;Metazoa;Eumetazoa;Bilateria;Protostomia;Ecdysozoa;Panarthropoda;Arthropoda;Chelicerata;Arachnida;Acari;Acariformes;Trombidiformes;Prostigmata;Eleutherengona;Raphignathae;Tetranychoidea;Tetranychidae;Tetranychus	0	0	0	0
Buds	M1165030	100	4e-102	295	679	0.06	1.1	0.99602	tetur26g00990	145	length:145 (mRNA) (mbf1) (Multiprotein bridging factor 1)	GO:0043565	0	PTHR10245: ENDOTHELIAL DIFFERENTIATION-RELATED FACTOR 1 (MULTIPROTEIN BRIDGING FACTOR 1)	0	0	0	0	cellular organisms;Eukaryota;Opisthokonta;Metazoa;Eumetazoa;Bilateria;Protostomia;Ecdysozoa;Panarthropoda;Arthropoda;Chelicerata;Arachnida;Acari;Acariformes;Trombidiformes;Prostigmata;Eleutherengona;Raphignathae;Tetranychoidea;Tetranychidae;Tetranychus	0	0	0	0
Buds	M1165350	100	2e-151	429	1155	0.057	0.67	0.994351	tetur35g01400	208	length:208 (mRNA) (n/a) (NADH dehydrogenase)	0	0	PTHR13178: NADH-UBIQUINONE OXIDOREDUCTASE SGDH SUBUNIT	0	0	0	0	cellular organisms;Eukaryota;Opisthokonta;Metazoa;Eumetazoa;Bilateria;Protostomia;Ecdysozoa;Panarthropoda;Arthropoda;Chelicerata;Arachnida;Acari;Acariformes;Trombidiformes;Prostigmata;Eleutherengona;Raphignathae;Tetranychoidea;Tetranychidae;Tetranychus	0	0	0	0
Buds	M1165980	100	1e-131	379	1214	0.028	0.33	0.964001	tetur28g01270	184	length:184 (mRNA) (BGB) (Big Brother transcriptional co-regulator homologue) (n/a) (CG7960)	GO:0005634;GO:0003713	0	0	0	0	0	0	cellular organisms;Eukaryota;Opisthokonta;Metazoa;Eumetazoa;Bilateria;Protostomia;Ecdysozoa;Panarthropoda;Arthropoda;Chelicerata;Arachnida;Acari;Acariformes;Trombidiformes;Prostigmata;Eleutherengona;Raphignathae;Tetranychoidea;Tetranychidae;Tetranychus	0	0	0	0
Buds	M1166010	100	0	602	2202	0.054	0.48	0.9722	tetur30g01010	324	length:324 (mRNA) (n/a) (PREDICTED: hypothetical protein)	0	0	0	0	0	0	0	cellular organisms;Eukaryota;Opisthokonta;Metazoa;Eumetazoa;Bilateria;Protostomia;Ecdysozoa;Panarthropoda;Arthropoda;Chelicerata;Arachnida;Acari;Acariformes;Trombidiformes;Prostigmata;Eleutherengona;Raphignathae;Tetranychoidea;Tetranychidae;Tetranychus	0	0	0	0
Buds	M1166250	100	8e-136	397	1578	0.067	0.73	0.972678	tetur01g02730	268	length:268 (mRNA) (n/a) (dentin sialophosphoprotein)	0	0	0	0	0	0	0	cellular organisms;Eukaryota;Opisthokonta;Metazoa;Eumetazoa;Bilateria;Protostomia;Ecdysozoa;Panarthropoda;Arthropoda;Chelicerata;Arachnida;Acari;Acariformes;Trombidiformes;Prostigmata;Eleutherengona;Raphignathae;Tetranychoidea;Tetranychidae;Tetranychus	0	0	0	0
stems	M1166310	78.64	7e-48	159	846	0.56	45	0.999996	SapurV1A.0389s0110.1.p	102	cold-regulated LTCOR12 protein	0	PF02704	0	0	0	0	0	cellular organisms;Eukaryota;Viridiplantae;Streptophyta;Streptophytina;Embryophyta;Tracheophyta;Euphyllophyta;Spermatophyta;Magnoliophyta;Mesangiospermae;eudicotyledons;Gunneridae;Pentapetalae;rosids;fabi ds;Malpighiales;Salicaceae;Saliceae;Salix;Salix purpurea	0	0	0	0
Buds	M1166740	100	0	1677	2996	0.033	0.45	0.994594	tetur06g03300	924	length:924 (mRNA) (AGO-3) (ortholog of Argonaut-3 (Drosophila melanogaster))	0	0	PTHR22892: PIWI-RELATED	0	0	0	0	cellular organisms;Eukaryota;Opisthokonta;Metazoa;Eumetazoa;Bilateria;Protostomia;Ecdysozoa;Panarthropoda;Arthropoda;Chelicerata;Arachnida;Acari;Acariformes;Trombidiformes;Prostigmata;Eleutherengona;Raphignathae;Tetranychoidea;Tetranychidae;Tetranychus	0	0	0	0
stems	M1167041	0	0	0	0	0.038	0.83	0.989607	0	0	0	0	0	0	0	0	0	0	0	0	0	0	0
Buds	M1167200	100	9e-105	310	1138	0.06	0.81	0.997107	tetur05g07840	190	length:190 (mRNA) (n/a) (Ras small GTPase)	GO:0003924;GO:0005525;GO:0007165;GO:0016020	0	PTHR11708: RAS-RELATED GTPASE	0	0	0	0	cellular organisms;Eukaryota;Opisthokonta;Metazoa;Eumetazoa;Bilateria;Protostomia;Ecdysozoa;Panarthropoda;Arthropoda;Chelicerata;Arachnida;Acari;Acariformes;Trombidiformes;Prostigmata;Eleutherengona;Raphignathae;Tetranychoidea;Tetranychidae;Tetranychus	0	0	0	0
stems	M1167300	0	0	0	0	0.2	1.9	0.974864	0	0	0	0	0	0	0	0	0	0	0	0	0	0	0
Buds	M1167540	100	7e-94	273	606	0.16	1.7	0.993156	tetur31g00990	133	length:133 (mRNA) (n/a) (ATP synthase E chain)	0	0	PTHR20841: FAMILY NOT NAMED	0	0	0	0	cellular organisms;Eukaryota;Opisthokonta;Metazoa;Eumetazoa;Bilateria;Protostomia;Ecdysozoa;Panarthropoda;Arthropoda;Chelicerata;Arachnida;Acari;Acariformes;Trombidiformes;Prostigmata;Eleutherengona;Raphignathae;Tetranychoidea;Tetranychidae;Tetranychus	0	0	0	0
Buds	M1168610	100	2e-101	301	1126	0.057	0.57	0.959244	tetur03g01150	210	length:210 (mRNA) (n/a) (RING finger protein 185)	GO:0005515;GO:0008270	0	PTHR12313: RNF5	0	0	0	0	cellular organisms;Eukaryota;Opisthokonta;Metazoa;Eumetazoa;Bilateria;Protostomia;Ecdysozoa;Panarthropoda;Arthropoda;Chelicerata;Arachnida;Acari;Acariformes;Trombidiformes;Prostigmata;Eleutherengona;Raphignathae;Tetranychoidea;Tetranychidae;Tetranychus	0	0	0	0
Buds	M1169440	100	0	840	2001	0.035	0.52	0.996068	tetur07g01270	418	length:418 (mRNA) (n/a) (platelet-activating factor acetylhydrolase IB subunit alpha)	0	0	PTHR22847: WD40 REPEAT PROTEIN	0	0	0	0	cellular organisms;Eukaryota;Opisthokonta;Metazoa;Eumetazoa;Bilateria;Protostomia;Ecdysozoa;Panarthropoda;Arthropoda;Chelicerata;Arachnida;Acari;Acariformes;Trombidiformes;Prostigmata;Eleutherengona;Raphignathae;Tetranychoidea;Tetranychidae;Tetranychus	0	0	0	0
stems	M1169660	0	0	0	0	0.44	1.5	0.997748	0	0	0	0	0	0	0	0	0	0	0	0	0	0	0
Buds	M1169841	33.8	3e-05	48.1	240	0.91	0.06	0.96875	gi|470140460|ref|XP_004305958.1|	177	PREDICTED: uncharacterized protein LOC101308407 [Fragaria vesca subsp. vesca]	0	0	0	0	0	0	0	cellular organisms;Eukaryota;Viridiplantae;Streptophyta;Streptophytina;Embryophyta;Tracheophyta;Euphyllophyta;Spermatophyta;Magnoliophyta;Mesangiospermae;eudicotyledons;Gunneridae;Pentapetalae;rosids;fabids;Rosales;Rosaceae;Rosoideae;Potentilleae;Fragariinae;Fragaria;Fragaria vesca;Fragaria vesca subsp. vesca	0	0	0	0
stems	M1169960	100	0	634	1102	6.1	2.4	0.999887	SapurV1A.0342s0060.1.p	331	plant/F16A16-150 protein, putative	0	PF11998	0	0	0	0	0	cellular organisms;Eukaryota;Viridiplantae;Streptophyta;Streptophytina;Embryophyta;Tracheophyta;Euphyllophyta;Spermatophyta;Magnoliophyta;Mesangiospermae;eudicotyledons;Gunneridae;Pentapetalae;rosids;fabi ds;Malpighiales;Salicaceae;Saliceae;Salix;Salix purpurea	0	0	0	0
Buds	M1170220	99.36	8e-111	319	764	0.16	1.8	0.994995	tetur01g11660	156	length:156 (mRNA) (n/a) (Hypothetical protein)	0	0	0	0	0	0	0	cellular organisms;Eukaryota;Opisthokonta;Metazoa;Eumetazoa;Bilateria;Protostomia;Ecdysozoa;Panarthropoda;Arthropoda;Chelicerata;Arachnida;Acari;Acariformes;Trombidiformes;Prostigmata;Eleutherengona;Raphignathae;Tetranychoidea;Tetranychidae;Tetranychus	0	0	0	0
stems	M1170700	100	2e-13	70.9	765	20	9.8	1	SapurV1A.1592s0030.6.p	850	DNA topoisomerase I	GO:0003677;GO:0003918;GO:0005694;GO:0006265;GO:0003917	PF01028;PF02919	PTHR10290	0	0	0	KOG0981	cellular organisms;Eukaryota;Viridiplantae;Streptophyta;Streptophytina;Embryophyta;Tracheophyta;Euphyllophyta;Spermatophyta;Magnoliophyta;Mesangiospermae;eudicotyledons;Gunneridae;Pentapetalae;rosids;fabi ds;Malpighiales;Salicaceae;Saliceae;Salix;Salix purpurea	0	0	0	0
Buds	M1171110	100	2e-49	167	1189	0.025	0.55	0.999954	tetur02g03340	171	length:171 (mRNA) (TeturLY6_UPAR3a) (LY6_UPAR protein) (n/a) (Three finger domain protein (TFD)) (n/a) (Hypothetical protein)	0	0	0	0	0	0	0	cellular organisms;Eukaryota;Opisthokonta;Metazoa;Eumetazoa;Bilateria;Protostomia;Ecdysozoa;Panarthropoda;Arthropoda;Chelicerata;Arachnida;Acari;Acariformes;Trombidiformes;Prostigmata;Eleutherengona;Raphignathae;Tetranychoidea;Tetranychidae;Tetranychus	0	0	0	0
Buds	M1171470	0	0	0	0	3	0.33	0.97178	0	0	0	0	0	0	0	0	0	0	0	0	0	0	0
Buds	M1172281	100	0	919	1677	0.039	0.32	0.95202	tetur28g00430	446	length:446 (mRNA) (n/a) (cytoplasmic dynein 1 light intermediate chain 1)	GO:0003774	0	0	0	0	0	0	cellular organisms;Eukaryota;Opisthokonta;Metazoa;Eumetazoa;Bilateria;Protostomia;Ecdysozoa;Panarthropoda;Arthropoda;Chelicerata;Arachnida;Acari;Acariformes;Trombidiformes;Prostigmata;Eleutherengona;Raphignathae;Tetranychoidea;Tetranychidae;Tetranychus	0	0	0	0
Buds	M1172431	100	0	1252	3594	0.038	0.61	0.996027	tetur02g03080	708	length:708 (mRNA) (LST2) (Zinc finger, FYVE/PHD-type) (n/a) (Zinc finger, FYVE/PHD-type)	GO:0008270	0	0	0	0	0	0	cellular organisms;Eukaryota;Opisthokonta;Metazoa;Eumetazoa;Bilateria;Protostomia;Ecdysozoa;Panarthropoda;Arthropoda;Chelicerata;Arachnida;Acari;Acariformes;Trombidiformes;Prostigmata;Eleutherengona;Raphignathae;Tetranychoidea;Tetranychidae;Tetranychus	0	0	0	0
stems	M1172840	0	0	0	0	0.25	3	0.969619	0	0	0	0	0	0	0	0	0	0	0	0	0	0	0
stems	M1172851	100	7e-10	53.5	260	4.9	1.5	0.975711	SapurV1A.3192s0020.1.p	168	DUF4228 domain protein	0	0	0	0	0	0	0	cellular organisms;Eukaryota;Viridiplantae;Streptophyta;Streptophytina;Embryophyta;Tracheophyta;Euphyllophyta;Spermatophyta;Magnoliophyta;Mesangiospermae;eudicotyledons;Gunneridae;Pentapetalae;rosids;fabi ds;Malpighiales;Salicaceae;Saliceae;Salix;Salix purpurea	0	0	0	0
stems	M1173672	99.14	1e-139	408	1005	2	1.5	0.992881	SapurV1A.0729s0090.1.p	444	RING finger protein, putative	0	0	PTHR10825:SF3	0	0	0	KOG0311	cellular organisms;Eukaryota;Viridiplantae;Streptophyta;Streptophytina;Embryophyta;Tracheophyta;Euphyllophyta;Spermatophyta;Magnoliophyta;Mesangiospermae;eudicotyledons;Gunneridae;Pentapetalae;rosids;fabi ds;Malpighiales;Salicaceae;Saliceae;Salix;Salix purpurea	0	0	0	0
Buds	M1173970	100	0	1259	2118	0.074	0.76	0.978076	tetur02g01990	646	length:646 (mRNA) (n/a) (nucleolar GTP-binding protein 1)	GO:0005525	0	PTHR11702: DEVELOPMENTALLY REGULATED GTP-BINDING PROTEIN-RELATED	0	0	0	0	cellular organisms;Eukaryota;Opisthokonta;Metazoa;Eumetazoa;Bilateria;Protostomia;Ecdysozoa;Panarthropoda;Arthropoda;Chelicerata;Arachnida;Acari;Acariformes;Trombidiformes;Prostigmata;Eleutherengona;Raphignathae;Tetranychoidea;Tetranychidae;Tetranychus	0	0	0	0
Buds	M1174160	100	4e-124	356	626	0.06	1.1	0.998047	tetur03g08880	304	length:304 (mRNA) (n/a) (Cytidyltransferase-related)	GO:0003824;GO:0009058	0	PTHR10739: CHOLINE/ETHANOLAMINE PHOSPHATE CYTIDYLYLTRANSFERASE	0	0	0	0	cellular organisms;Eukaryota;Opisthokonta;Metazoa;Eumetazoa;Bilateria;Protostomia;Ecdysozoa;Panarthropoda;Arthropoda;Chelicerata;Arachnida;Acari;Acariformes;Trombidiformes;Prostigmata;Eleutherengona;Raphignathae;Tetranychoidea;Tetranychidae;Tetranychus	0	0	0	0
Buds	M1174320	100	4e-136	397	1474	1.4	0.45	0.999998	SapurV1A.1264s0080.1.p	237	hypothetical protein	0	0	0	0	0	0	0	cellular organisms;Eukaryota;Viridiplantae;Streptophyta;Streptophytina;Embryophyta;Tracheophyta;Euphyllophyta;Spermatophyta;Magnoliophyta;Mesangiospermae;eudicotyledons;Gunneridae;Pentapetalae;rosids;fabi ds;Malpighiales;Salicaceae;Saliceae;Salix;Salix purpurea	0	0	0	0
stems	M1174390	67.15	5e-52	184	2491	0.046	1.2	0.999722	SapurV1A.0236s0250.1.p	258	N6 adenine-specific DNA methyltransferase, putative	GO:0008168	PF05175	PTHR18895:SF8	0	0	0	KOG3191	cellular organisms;Eukaryota;Viridiplantae;Streptophyta;Streptophytina;Embryophyta;Tracheophyta;Euphyllophyta;Spermatophyta;Magnoliophyta;Mesangiospermae;eudicotyledons;Gunneridae;Pentapetalae;rosids;fabi ds;Malpighiales;Salicaceae;Saliceae;Salix;Salix purpurea	0	0	0	0
stems	M1174760	99.54	2e-108	323	1202	1.3	16	1	SapurV1A.0229s0270.1.p	216	plastocyanin-like domain protein	GO:0005507;GO:0009055	PF02298	0	0	0	0	0	cellular organisms;Eukaryota;Viridiplantae;Streptophyta;Streptophytina;Embryophyta;Tracheophyta;Euphyllophyta;Spermatophyta;Magnoliophyta;Mesangiospermae;eudicotyledons;Gunneridae;Pentapetalae;rosids;fabi ds;Malpighiales;Salicaceae;Saliceae;Salix;Salix purpurea	0	0	0	0
Buds	M1174820	100	0	776	2093	0.069	0.72	0.985379	tetur10g04010	421	length:421 (mRNA) (n/a) (26S proteasome non-ATPase regulatory subunit 11)	0	0	PTHR10678: 26S PROTEASOME SUBUNIT S9	0	0	0	0	cellular organisms;Eukaryota;Opisthokonta;Metazoa;Eumetazoa;Bilateria;Protostomia;Ecdysozoa;Panarthropoda;Arthropoda;Chelicerata;Arachnida;Acari;Acariformes;Trombidiformes;Prostigmata;Eleutherengona;Raphignathae;Tetranychoidea;Tetranychidae;Tetranychus	FR387777|AK042707|non-protein	6e-36	3057	coding (noncoding) transcript
stems	M1174850	0	0	0	0	0.14	2.4	0.969288	0	0	0	0	0	0	0	0	0	0	0	0	0	0	0
Buds	M1174960	100	0	1283	2425	0.46	5.8	0.991861	tetur08g03180	709	length:709 (mRNA) (n/a) (PREDICTED: similar to Polyadenylate-binding protein 1)	GO:0003676	0	PTHR10432: RNA-BINDING PROTEIN	0	0	0	0	cellular organisms;Eukaryota;Opisthokonta;Metazoa;Eumetazoa;Bilateria;Protostomia;Ecdysozoa;Panarthropoda;Arthropoda;Chelicerata;Arachnida;Acari;Acariformes;Trombidiformes;Prostigmata;Eleutherengona;Raphignathae;Tetranychoidea;Tetranychidae;Tetranychus	FR284691|AK048750|non-protein	2e-32	2672	coding (noncoding) transcript
Buds	M1175200	100	0	641	1529	0.1	1.5	0.998913	tetur01g00620	325	length:325 (mRNA) (n/a) (PDZ/DHR/GLGF)	GO:0005515	0	PTHR12345: SYNTENIN RELATED	0	0	0	0	cellular organisms;Eukaryota;Opisthokonta;Metazoa;Eumetazoa;Bilateria;Protostomia;Ecdysozoa;Panarthropoda;Arthropoda;Chelicerata;Arachnida;Acari;Acariformes;Trombidiformes;Prostigmata;Eleutherengona;Raphignathae;Tetranychoidea;Tetranychidae;Tetranychus	0	0	0	0
Buds	M1175550	100	1e-162	470	2104	0.079	1.1	0.997633	tetur38g00110	228	length:228 (mRNA) (n/a) (protein BTG3)	0	0	PTHR22978: B-CELL TRANSLOCATION GENE	0	0	0	0	cellular organisms;Eukaryota;Opisthokonta;Metazoa;Eumetazoa;Bilateria;Protostomia;Ecdysozoa;Panarthropoda;Arthropoda;Chelicerata;Arachnida;Acari;Acariformes;Trombidiformes;Prostigmata;Eleutherengona;Raphignathae;Tetranychoidea;Tetranychidae;Tetranychus	0	0	0	0
Buds	M1175770	100	0	625	1536	0.17	2.5	0.998622	tetur41g00580	303	length:303 (mRNA) (n/a) (calponin/transgelin)	0	0	PTHR18959: CALPONIN/TRANSGELIN	0	0	0	0	cellular organisms;Eukaryota;Opisthokonta;Metazoa;Eumetazoa;Bilateria;Protostomia;Ecdysozoa;Panarthropoda;Arthropoda;Chelicerata;Arachnida;Acari;Acariformes;Trombidiformes;Prostigmata;Eleutherengona;Raphignathae;Tetranychoidea;Tetranychidae;Tetranychus	0	0	0	0
Leaves	M1176250	0	0	0	0	3.4	53	0.983912	0	0	0	0	0	0	0	0	0	0	0	0	0	0	0
Buds	M1176310	100	0	929	1884	0.074	1.7	0.999921	tetur38g00660	466	length:466 (mRNA) (n/a) (PREDICTED: titin)	0	0	PTHR19831: NEUROTRACTING/LSAMP/NEUROTRIMIN/OBCAM RELATED CELL ADHESION MOLECULE	0	0	0	0	cellular organisms;Eukaryota;Opisthokonta;Metazoa;Eumetazoa;Bilateria;Protostomia;Ecdysozoa;Panarthropoda;Arthropoda;Chelicerata;Arachnida;Acari;Acariformes;Trombidiformes;Prostigmata;Eleutherengona;Raphignathae;Tetranychoidea;Tetranychidae;Tetranychus	0	0	0	0
Buds	M1176470	98.54	1e-133	381	753	0.094	2.3	0.999345	tetur03g04470	263	length:263 (mRNA) (n/a) (Fibronectin, type III-like fold)	0	0	0	0	0	0	0	cellular organisms;Eukaryota;Opisthokonta;Metazoa;Eumetazoa;Bilateria;Protostomia;Ecdysozoa;Panarthropoda;Arthropoda;Chelicerata;Arachnida;Acari;Acariformes;Trombidiformes;Prostigmata;Eleutherengona;Raphignathae;Tetranychoidea;Tetranychidae;Tetranychus	0	0	0	0
stems	M1176570	97.96	4e-09	53.5	209	9	3.5	0.999831	SapurV1A.0662s0010.1.p	856	receptor-like kinase, putative	GO:0005515	PF00560;PF08263	PTHR24420	0	0	0	0	cellular organisms;Eukaryota;Viridiplantae;Streptophyta;Streptophytina;Embryophyta;Tracheophyta;Euphyllophyta;Spermatophyta;Magnoliophyta;Mesangiospermae;eudicotyledons;Gunneridae;Pentapetalae;rosids;fabi ds;Malpighiales;Salicaceae;Saliceae;Salix;Salix purpurea	0	0	0	0
Buds	M1176810	100	0	730	2567	0.0077	0.15	0.993485	tetur01g13770	353	length:353 (mRNA) (n/a) (solute carrier family 25 member 40)	0	0	0	0	0	0	0	cellular organisms;Eukaryota;Opisthokonta;Metazoa;Eumetazoa;Bilateria;Protostomia;Ecdysozoa;Panarthropoda;Arthropoda;Chelicerata;Arachnida;Acari;Acariformes;Trombidiformes;Prostigmata;Eleutherengona;Raphignathae;Tetranychoidea;Tetranychidae;Tetranychus	0	0	0	0
Buds	M1176901	99.42	0	715	1384	0.072	1.4	0.999015	SapurV1A.0645s0110.1.p	459	UDP-glucose glucosyltransferase	GO:0008152;GO:0016758	PF00201	PTHR11926:SF15	0	0	0	KOG1192	cellular organisms;Eukaryota;Viridiplantae;Streptophyta;Streptophytina;Embryophyta;Tracheophyta;Euphyllophyta;Spermatophyta;Magnoliophyta;Mesangiospermae;eudicotyledons;Gunneridae;Pentapetalae;rosids;fabi ds;Malpighiales;Salicaceae;Saliceae;Salix;Salix purpurea	0	0	0	0
Buds	M1176950	100	1e-173	495	1325	0.035	0.68	0.998144	tetur16g01220	385	length:385 (mRNA) (n/a) (1-acyl-sn-glycerol-3-phosphate acyltransferase gamma)	GO:0008152;GO:0008415	0	PTHR10983: 1-ACYLGLYCEROL-3-PHOSPHATE ACYLTRANSFERASE	0	0	0	0	cellular organisms;Eukaryota;Opisthokonta;Metazoa;Eumetazoa;Bilateria;Protostomia;Ecdysozoa;Panarthropoda;Arthropoda;Chelicerata;Arachnida;Acari;Acariformes;Trombidiformes;Prostigmata;Eleutherengona;Raphignathae;Tetranychoidea;Tetranychidae;Tetranychus	0	0	0	0
Buds	M1177010	100	0	1031	2405	0.18	2.8	0.997735	tetur03g05970	499	length:499 (mRNA) (n/a) (ATPase, V1 complex, subunit B)	GO:0015986;GO:0016820;GO:0033180	0	PTHR15184: ATP SYNTHASE	0	0	0	0	cellular organisms;Eukaryota;Opisthokonta;Metazoa;Eumetazoa;Bilateria;Protostomia;Ecdysozoa;Panarthropoda;Arthropoda;Chelicerata;Arachnida;Acari;Acariformes;Trombidiformes;Prostigmata;Eleutherengona;Raphignathae;Tetranychoidea;Tetranychidae;Tetranychus	0	0	0	0
stems	M1177151	0	0	0	0	5.2	0.68	0.99636	0	0	0	0	0	0	0	0	0	0	0	0	0	0	0
stems	M1177540	100	3e-72	227	1296	0.2	2.4	0.99096	SapurV1A.0840s0060.1.p	115	calcium-binding EF-hand protein	0	0	PTHR10891:SF148	0	0	0	0	cellular organisms;Eukaryota;Viridiplantae;Streptophyta;Streptophytina;Embryophyta;Tracheophyta;Euphyllophyta;Spermatophyta;Magnoliophyta;Mesangiospermae;eudicotyledons;Gunneridae;Pentapetalae;rosids;fabi ds;Malpighiales;Salicaceae;Saliceae;Salix;Salix purpurea	0	0	0	0
stems	M1177780	100	0	620	1670	0.076	2.1	1	SapurV1A.1356s0120.1.p	316	transmembrane protein, putative	0	PF03140	0	0	0	0	0	cellular organisms;Eukaryota;Viridiplantae;Streptophyta;Streptophytina;Embryophyta;Tracheophyta;Euphyllophyta;Spermatophyta;Magnoliophyta;Mesangiospermae;eudicotyledons;Gunneridae;Pentapetalae;rosids;fabi ds;Malpighiales;Salicaceae;Saliceae;Salix;Salix purpurea	0	0	0	0
Buds	M1177920	96.55	3e-72	236	1297	0.058	0.65	0.982906	tetur17g00590	437	length:437 (mRNA) (n/a) (variable lymphocyte receptor A)	0	0	PTHR23154: LEUCINE-RICH TRANSMEMBRANE PROTEINS	0	0	0	0	cellular organisms;Eukaryota;Opisthokonta;Metazoa;Eumetazoa;Bilateria;Protostomia;Ecdysozoa;Panarthropoda;Arthropoda;Chelicerata;Arachnida;Acari;Acariformes;Trombidiformes;Prostigmata;Eleutherengona;Raphignathae;Tetranychoidea;Tetranychidae;Tetranychus	0	0	0	0
stems	M1177920	96.55	3e-72	236	1297	0.0072	0.94	0.991209	tetur17g00590	437	length:437 (mRNA) (n/a) (variable lymphocyte receptor A)	0	0	PTHR23154: LEUCINE-RICH TRANSMEMBRANE PROTEINS	0	0	0	0	cellular organisms;Eukaryota;Opisthokonta;Metazoa;Eumetazoa;Bilateria;Protostomia;Ecdysozoa;Panarthropoda;Arthropoda;Chelicerata;Arachnida;Acari;Acariformes;Trombidiformes;Prostigmata;Eleutherengona;Raphignathae;Tetranychoidea;Tetranychidae;Tetranychus	0	0	0	0
stems	M1177990	98.13	5e-130	402	2765	6	9.4	0.983793	SapurV1A.0110s0460.2.p	402	hypothetical protein	0	0	0	0	0	0	0	cellular organisms;Eukaryota;Viridiplantae;Streptophyta;Streptophytina;Embryophyta;Tracheophyta;Euphyllophyta;Spermatophyta;Magnoliophyta;Mesangiospermae;eudicotyledons;Gunneridae;Pentapetalae;rosids;fabi ds;Malpighiales;Salicaceae;Saliceae;Salix;Salix purpurea	0	0	0	0
stems	M1178100	98.2	4e-107	311	738	0.9	13	1	SapurV1A.0285s0110.1.p	167	hypothetical protein	0	0	0	0	0	0	0	cellular organisms;Eukaryota;Viridiplantae;Streptophyta;Streptophytina;Embryophyta;Tracheophyta;Euphyllophyta;Spermatophyta;Magnoliophyta;Mesangiospermae;eudicotyledons;Gunneridae;Pentapetalae;rosids;fabi ds;Malpighiales;Salicaceae;Saliceae;Salix;Salix purpurea	0	0	0	0
stems	M1178920	0	0	0	0	2.8	7.7	1	0	0	0	0	0	0	0	0	0	0	0	0	0	0	0
Buds	M1178990	100	0	891	1807	0.044	0.62	0.997293	tetur23g01940	490	length:490 (mRNA) (DDX47) (ATP-dependent RNA helicase DDX47)	0	0	PTHR10967: DEAD BOX ATP-DEPENDENT RNA HELICASE	0	0	0	0	cellular organisms;Eukaryota;Opisthokonta;Metazoa;Eumetazoa;Bilateria;Protostomia;Ecdysozoa;Panarthropoda;Arthropoda;Chelicerata;Arachnida;Acari;Acariformes;Trombidiformes;Prostigmata;Eleutherengona;Raphignathae;Tetranychoidea;Tetranychidae;Tetranychus	0	0	0	0
Buds	M1179050	99	0	717	1628	0.17	0.81	0.95327	SapurV1A.0223s0250.1.p	402	S-adenosyl-L-methionine-dependent methyltransferase, putative	GO:0008168	PF03141	PTHR10108:SF434	0	0	0	0	cellular organisms;Eukaryota;Viridiplantae;Streptophyta;Streptophytina;Embryophyta;Tracheophyta;Euphyllophyta;Spermatophyta;Magnoliophyta;Mesangiospermae;eudicotyledons;Gunneridae;Pentapetalae;rosids;fabi ds;Malpighiales;Salicaceae;Saliceae;Salix;Salix purpurea	0	0	0	0
stems	M1179050	99	0	717	1628	3	1.3	1	SapurV1A.0223s0250.1.p	402	S-adenosyl-L-methionine-dependent methyltransferase, putative	GO:0008168	PF03141	PTHR10108:SF434	0	0	0	0	cellular organisms;Eukaryota;Viridiplantae;Streptophyta;Streptophytina;Embryophyta;Tracheophyta;Euphyllophyta;Spermatophyta;Magnoliophyta;Mesangiospermae;eudicotyledons;Gunneridae;Pentapetalae;rosids;fabi ds;Malpighiales;Salicaceae;Saliceae;Salix;Salix purpurea	0	0	0	0
Buds	M1179850	99.72	0	718	1858	0.053	0.88	0.999918	tetur14g00200	382	length:382 (mRNA) (n/a) (innexin, putative)	GO:0005921	0	0	0	0	0	0	cellular organisms;Eukaryota;Opisthokonta;Metazoa;Eumetazoa;Bilateria;Protostomia;Ecdysozoa;Panarthropoda;Arthropoda;Chelicerata;Arachnida;Acari;Acariformes;Trombidiformes;Prostigmata;Eleutherengona;Raphignathae;Tetranychoidea;Tetranychidae;Tetranychus	0	0	0	0
stems	M1180100	0	0	0	0	0.11	1.5	1	0	0	0	0	0	0	0	0	0	0	0	0	0	0	0
stems	M1180170	83.33	6e-15	73.9	2087	10	20	0.989068	SapurV1A.0027s0770.1.p	91	hypothetical protein	0	0	0	0	0	0	0	cellular organisms;Eukaryota;Viridiplantae;Streptophyta;Streptophytina;Embryophyta;Tracheophyta;Euphyllophyta;Spermatophyta;Magnoliophyta;Mesangiospermae;eudicotyledons;Gunneridae;Pentapetalae;rosids;fabi ds;Malpighiales;Salicaceae;Saliceae;Salix;Salix purpurea	0	0	0	0
stems	M1180430	0	0	0	0	120	68	0.992248	0	0	0	0	0	0	0	0	0	0	0	0	0	0	0
stems	M1180530	100	4e-57	188	856	0.092	2	0.995161	SapurV1A.0061s0470.1.p	256	transcription factor bHLH51, putative	GO:0006355;GO:0030528	PF00010	PTHR10985:SF44	0	0	0	0	cellular organisms;Eukaryota;Viridiplantae;Streptophyta;Streptophytina;Embryophyta;Tracheophyta;Euphyllophyta;Spermatophyta;Magnoliophyta;Mesangiospermae;eudicotyledons;Gunneridae;Pentapetalae;rosids;fabi ds;Malpighiales;Salicaceae;Saliceae;Salix;Salix purpurea	0	0	0	0
stems	M1180691	100	2e-62	195	573	0.14	2.4	0.997523	SapurV1A.0196s0290.1.p	156	VQ motif protein	0	PF05678	0	0	0	0	0	cellular organisms;Eukaryota;Viridiplantae;Streptophyta;Streptophytina;Embryophyta;Tracheophyta;Euphyllophyta;Spermatophyta;Magnoliophyta;Mesangiospermae;eudicotyledons;Gunneridae;Pentapetalae;rosids;fabi ds;Malpighiales;Salicaceae;Saliceae;Salix;Salix purpurea	0	0	0	0
stems	M1180840	99.73	0	1455	2705	0.27	0.13	0.995067	SapurV1A.0162s0370.1.p	772	brassinosteroid insensitive 1-associated receptor kinase, putative	GO:0004672;GO:0005524;GO:0006468;GO:0005529	PF00069;PF01453	PTHR24420:SF845	0	0	0	KOG1187	cellular organisms;Eukaryota;Viridiplantae;Streptophyta;Streptophytina;Embryophyta;Tracheophyta;Euphyllophyta;Spermatophyta;Magnoliophyta;Mesangiospermae;eudicotyledons;Gunneridae;Pentapetalae;rosids;fabi ds;Malpighiales;Salicaceae;Saliceae;Salix;Salix purpurea	0	0	0	0
Buds	M1180981	100	0	1222	2087	0.019	0.43	0.99972	tetur04g00940	720	length:720 (mRNA) (RST) (Immunoglobulin subtype) (RST) (Immunoglobulin subtype) (n/a) (Immunoglobulin subtype)	0	0	0	0	0	0	0	cellular organisms;Eukaryota;Opisthokonta;Metazoa;Eumetazoa;Bilateria;Protostomia;Ecdysozoa;Panarthropoda;Arthropoda;Chelicerata;Arachnida;Acari;Acariformes;Trombidiformes;Prostigmata;Eleutherengona;Raphignathae;Tetranychoidea;Tetranychidae;Tetranychus	0	0	0	0
stems	M1181010	98.46	3e-62	202	1453	0.061	0.85	0.985511	SapurV1A.0456s0130.1.p	130	transmembrane protein, putative	0	0	0	0	0	0	0	cellular organisms;Eukaryota;Viridiplantae;Streptophyta;Streptophytina;Embryophyta;Tracheophyta;Euphyllophyta;Spermatophyta;Magnoliophyta;Mesangiospermae;eudicotyledons;Gunneridae;Pentapetalae;rosids;fabi ds;Malpighiales;Salicaceae;Saliceae;Salix;Salix purpurea	0	0	0	0
stems	M1181051	99.62	2e-168	475	1059	17	32	0.974055	SapurV1A.1001s0030.1.p	260	allene oxide cyclase	GO:0009507;GO:0016853	PF06351	0	0	5.3.99.6	K10525	0	cellular organisms;Eukaryota;Viridiplantae;Streptophyta;Streptophytina;Embryophyta;Tracheophyta;Euphyllophyta;Spermatophyta;Magnoliophyta;Mesangiospermae;eudicotyledons;Gunneridae;Pentapetalae;rosids;fabi ds;Malpighiales;Salicaceae;Saliceae;Salix;Salix purpurea	0	0	0	0
Buds	M1181400	100	0	1102	2219	0.16	1.7	0.984572	tetur01g03080	535	length:535 (mRNA) (Kpna6) (Importin/Karyopherin subunit alpha-7) (n/a) (importin subunit alpha-7)	GO:0005488	0	0	0	0	0	0	cellular organisms;Eukaryota;Opisthokonta;Metazoa;Eumetazoa;Bilateria;Protostomia;Ecdysozoa;Panarthropoda;Arthropoda;Chelicerata;Arachnida;Acari;Acariformes;Trombidiformes;Prostigmata;Eleutherengona;Raphignathae;Tetranychoidea;Tetranychidae;Tetranychus	0	0	0	0
Buds	M1181461	99.85	0	1390	2879	0.052	1.5	0.999829	tetur18g03390	668	length:668 (mRNA) (CPR) (NADPH cytochome P450 reductase)	GO:0016491;GO:0055114	0	PTHR19384: FLAVODOXIN-RELATED	0	0	0	0	cellular organisms;Eukaryota;Opisthokonta;Metazoa;Eumetazoa;Bilateria;Protostomia;Ecdysozoa;Panarthropoda;Arthropoda;Chelicerata;Arachnida;Acari;Acariformes;Trombidiformes;Prostigmata;Eleutherengona;Raphignathae;Tetranychoidea;Tetranychidae;Tetranychus	0	0	0	0
Buds	M1181580	100	0	587	2777	0.038	0.54	0.992571	tetur28g00490	370	length:370 (mRNA) (ERR) (Estrogen-related Receptor)	GO:0003677;GO:0004879;GO:0005634;GO:0006355	0	PTHR11865: NUCLEAR HORMONE RECEPTOR	0	0	0	0	cellular organisms;Eukaryota;Opisthokonta;Metazoa;Eumetazoa;Bilateria;Protostomia;Ecdysozoa;Panarthropoda;Arthropoda;Chelicerata;Arachnida;Acari;Acariformes;Trombidiformes;Prostigmata;Eleutherengona;Raphignathae;Tetranychoidea;Tetranychidae;Tetranychus	0	0	0	0
stems	M1181580	100	0	587	2777	0.023	0.68	0.994521	tetur28g00490	370	length:370 (mRNA) (ERR) (Estrogen-related Receptor)	GO:0003677;GO:0004879;GO:0005634;GO:0006355	0	PTHR11865: NUCLEAR HORMONE RECEPTOR	0	0	0	0	cellular organisms;Eukaryota;Opisthokonta;Metazoa;Eumetazoa;Bilateria;Protostomia;Ecdysozoa;Panarthropoda;Arthropoda;Chelicerata;Arachnida;Acari;Acariformes;Trombidiformes;Prostigmata;Eleutherengona;Raphignathae;Tetranychoidea;Tetranychidae;Tetranychus	0	0	0	0
Buds	M1181610	100	8e-105	311	1210	0.071	1.2	0.998594	tetur08g07230	199	length:199 (mRNA) (n/a) (troponin i)	0	0	PTHR13738: TROPONIN I	0	0	0	0	cellular organisms;Eukaryota;Opisthokonta;Metazoa;Eumetazoa;Bilateria;Protostomia;Ecdysozoa;Panarthropoda;Arthropoda;Chelicerata;Arachnida;Acari;Acariformes;Trombidiformes;Prostigmata;Eleutherengona;Raphignathae;Tetranychoidea;Tetranychidae;Tetranychus	0	0	0	0
Buds	M1181810	100	0	1768	3062	0.04	0.48	0.992722	tetur28g00890	891	length:891 (mRNA) (n/a) (coatomer subunit gamma-2)	GO:0005515;GO:0006886;GO:0016192;GO:0030117	0	PTHR10261: COATOMER GAMMA SUBUNIT	0	0	0	0	cellular organisms;Eukaryota;Opisthokonta;Metazoa;Eumetazoa;Bilateria;Protostomia;Ecdysozoa;Panarthropoda;Arthropoda;Chelicerata;Arachnida;Acari;Acariformes;Trombidiformes;Prostigmata;Eleutherengona;Raphignathae;Tetranychoidea;Tetranychidae;Tetranychus	0	0	0	0
Buds	M1182540	60.61	5e-05	40	404	0.14	8.9	0.999997	tetur15g00310	163	length:163 (mRNA) (CSPA1) (Cell Surface Protein with GTPLASR(K,R,S) repeats) (n/a) (proteophosphoglycan 5)	0	0	PTHR13842: FAMILY NOT NAMED	0	0	0	0	cellular organisms;Eukaryota;Opisthokonta;Metazoa;Eumetazoa;Bilateria;Protostomia;Ecdysozoa;Panarthropoda;Arthropoda;Chelicerata;Arachnida;Acari;Acariformes;Trombidiformes;Prostigmata;Eleutherengona;Raphignathae;Tetranychoidea;Tetranychidae;Tetranychus	0	0	0	0
stems	M1182861	100	3e-31	115	296	26	7.6	0.999999	SapurV1A.0914s0030.1.p	404	ovate transcriptional repressor	0	PF04844	0	0	0	0	0	cellular organisms;Eukaryota;Viridiplantae;Streptophyta;Streptophytina;Embryophyta;Tracheophyta;Euphyllophyta;Spermatophyta;Magnoliophyta;Mesangiospermae;eudicotyledons;Gunneridae;Pentapetalae;rosids;fabi ds;Malpighiales;Salicaceae;Saliceae;Salix;Salix purpurea	0	0	0	0
stems	M1183310	97.72	2e-165	478	1793	0.069	0.41	0.984799	SapurV1A.0475s0030.1.p	307	polyprenyl synthetase	GO:0008299	PF00348	PTHR12001:SF8	0	0	0	KOG0776	cellular organisms;Eukaryota;Viridiplantae;Streptophyta;Streptophytina;Embryophyta;Tracheophyta;Euphyllophyta;Spermatophyta;Magnoliophyta;Mesangiospermae;eudicotyledons;Gunneridae;Pentapetalae;rosids;fabi ds;Malpighiales;Salicaceae;Saliceae;Salix;Salix purpurea	0	0	0	0
Buds	M1183350	100	2e-153	432	948	0.16	3.1	0.999091	tetur02g11960	218	length:218 (mRNA) (n/a) (apolipoprotein D, putative)	0	0	0	0	0	0	0	cellular organisms;Eukaryota;Opisthokonta;Metazoa;Eumetazoa;Bilateria;Protostomia;Ecdysozoa;Panarthropoda;Arthropoda;Chelicerata;Arachnida;Acari;Acariformes;Trombidiformes;Prostigmata;Eleutherengona;Raphignathae;Tetranychoidea;Tetranychidae;Tetranychus	0	0	0	0
stems	M1183690	0	0	0	0	120	54	0.998209	0	0	0	0	0	0	0	0	0	0	0	0	0	0	0
Buds	M1183710	100	0	825	2637	0.032	0.33	0.990363	tetur37g00910	454	length:454 (mRNA) (n/a) (cation efflux protein/ zinc transporter)	GO:0006812;GO:0008324;GO:0016020;GO:0055085	0	0	0	0	0	0	cellular organisms;Eukaryota;Opisthokonta;Metazoa;Eumetazoa;Bilateria;Protostomia;Ecdysozoa;Panarthropoda;Arthropoda;Chelicerata;Arachnida;Acari;Acariformes;Trombidiformes;Prostigmata;Eleutherengona;Raphignathae;Tetranychoidea;Tetranychidae;Tetranychus	0	0	0	0
stems	M1183870	0	0	0	0	0.65	2.3	0.957541	0	0	0	0	0	0	0	0	0	0	0	0	0	0	0
Buds	M1183910	99.58	1e-172	489	1401	1.1	3.7	0.987399	SapurV1A.0090s0170.1.p	237	cysteine/histidine-rich C1 domain protein	GO:0047134;GO:0055114	PF07649;PF03107	PTHR13871:SF2	0	0	0	0	cellular organisms;Eukaryota;Viridiplantae;Streptophyta;Streptophytina;Embryophyta;Tracheophyta;Euphyllophyta;Spermatophyta;Magnoliophyta;Mesangiospermae;eudicotyledons;Gunneridae;Pentapetalae;rosids;fabi ds;Malpighiales;Salicaceae;Saliceae;Salix;Salix purpurea	0	0	0	0
stems	M1183910	99.58	1e-172	489	1401	1.2	9.1	0.967785	SapurV1A.0090s0170.1.p	237	cysteine/histidine-rich C1 domain protein	GO:0047134;GO:0055114	PF07649;PF03107	PTHR13871:SF2	0	0	0	0	cellular organisms;Eukaryota;Viridiplantae;Streptophyta;Streptophytina;Embryophyta;Tracheophyta;Euphyllophyta;Spermatophyta;Magnoliophyta;Mesangiospermae;eudicotyledons;Gunneridae;Pentapetalae;rosids;fabi ds;Malpighiales;Salicaceae;Saliceae;Salix;Salix purpurea	0	0	0	0
stems	M1183970	0	0	0	0	0.28	1.7	0.999119	0	0	0	0	0	0	0	0	0	0	0	0	0	0	0
stems	M1184040	68.81	2e-38	149	508	0.19	4.1	0.999637	tr|B9GLF6|B9GLF6_POPTR	885	Uncharacterized protein OS=Populus trichocarpa GN=POPTR_0001s04320g PE=4 SV=2	GO:0005524; GO:0004672; GO:0048544	PF01453; PF01453; PF01453; PF01453	0	pop:POPTR_0001s04320g;	0	0	0	Eukaryota; Viridiplantae; Streptophyta; Embryophyta; Tracheophyta;Spermatophyta; Magnoliophyta; eudicotyledons; Gunneridae;Pentapetalae; rosids; fabids; Malpighiales; Salicaceae; Saliceae;Populus	0	0	0	0
Buds	M1184120	100	5e-90	273	1230	3.7	2.2	0.955243	SapurV1A.0488s0140.1.p	153	hypothetical protein	0	0	0	0	0	0	0	cellular organisms;Eukaryota;Viridiplantae;Streptophyta;Streptophytina;Embryophyta;Tracheophyta;Euphyllophyta;Spermatophyta;Magnoliophyta;Mesangiospermae;eudicotyledons;Gunneridae;Pentapetalae;rosids;fabi ds;Malpighiales;Salicaceae;Saliceae;Salix;Salix purpurea	0	0	0	0
Buds	M1184520	100	0	711	1908	0.062	0.67	0.987601	tetur05g02350	391	length:391 (mRNA) (n/a) (Proliferation-associated protein 2G4)	0	0	0	0	0	0	0	cellular organisms;Eukaryota;Opisthokonta;Metazoa;Eumetazoa;Bilateria;Protostomia;Ecdysozoa;Panarthropoda;Arthropoda;Chelicerata;Arachnida;Acari;Acariformes;Trombidiformes;Prostigmata;Eleutherengona;Raphignathae;Tetranychoidea;Tetranychidae;Tetranychus	0	0	0	0
Buds	M1184640	100	2e-117	361	2857	0.033	0.51	0.99941	tetur02g03110	215	length:215 (mRNA) (n/a) (Major facilitator superfamily, general substrate transporter)	0	0	0	0	0	0	0	cellular organisms;Eukaryota;Opisthokonta;Metazoa;Eumetazoa;Bilateria;Protostomia;Ecdysozoa;Panarthropoda;Arthropoda;Chelicerata;Arachnida;Acari;Acariformes;Trombidiformes;Prostigmata;Eleutherengona;Raphignathae;Tetranychoidea;Tetranychidae;Tetranychus	0	0	0	0
stems	M1184871	100	4e-69	215	707	7.7	14	0.985946	SapurV1A.0016s1300.1.p	211	glycine cleavage H-protein	GO:0005960;GO:0006546	PF01597	PTHR13651	0	0	0	KOG3266	cellular organisms;Eukaryota;Viridiplantae;Streptophyta;Streptophytina;Embryophyta;Tracheophyta;Euphyllophyta;Spermatophyta;Magnoliophyta;Mesangiospermae;eudicotyledons;Gunneridae;Pentapetalae;rosids;fabi ds;Malpighiales;Salicaceae;Saliceae;Salix;Salix purpurea	0	0	0	0
Buds	M1185130	100	6e-25	99.8	636	0.22	2.3	0.991964	tetur09g05070	290	length:290 (mRNA) (n/a) (A.T hook-like)	0	0	0	0	0	0	0	cellular organisms;Eukaryota;Opisthokonta;Metazoa;Eumetazoa;Bilateria;Protostomia;Ecdysozoa;Panarthropoda;Arthropoda;Chelicerata;Arachnida;Acari;Acariformes;Trombidiformes;Prostigmata;Eleutherengona;Raphignathae;Tetranychoidea;Tetranychidae;Tetranychus	0	0	0	0
Buds	M1185200	100	2e-102	300	964	0.098	0.98	0.983392	tetur36g00780	145	length:145 (mRNA) (n/a) (cytochrome c oxidase polypeptide Vb)	GO:0004129;GO:0005740	0	0	0	0	0	0	cellular organisms;Eukaryota;Opisthokonta;Metazoa;Eumetazoa;Bilateria;Protostomia;Ecdysozoa;Panarthropoda;Arthropoda;Chelicerata;Arachnida;Acari;Acariformes;Trombidiformes;Prostigmata;Eleutherengona;Raphignathae;Tetranychoidea;Tetranychidae;Tetranychus	0	0	0	0
Buds	M1185311	100	2e-58	187	1050	0.019	0.91	0.999898	tetur01g13270	105	length:105 (mRNA) (SSPA4) (Small Secreted Protein, family A) (n/a) (Hypothetical protein)	0	0	0	0	0	0	0	cellular organisms;Eukaryota;Opisthokonta;Metazoa;Eumetazoa;Bilateria;Protostomia;Ecdysozoa;Panarthropoda;Arthropoda;Chelicerata;Arachnida;Acari;Acariformes;Trombidiformes;Prostigmata;Eleutherengona;Raphignathae;Tetranychoidea;Tetranychidae;Tetranychus	0	0	0	0
Buds	M1185570	100	1e-121	346	688	0.35	3	0.992309	tetur04g01770	170	length:170 (mRNA) (n/a) (nucleoside diphosphate kinase B)	GO:0004550;GO:0005524;GO:0006183;GO:0006228;GO:0006241	0	0	0	0	0	0	cellular organisms;Eukaryota;Opisthokonta;Metazoa;Eumetazoa;Bilateria;Protostomia;Ecdysozoa;Panarthropoda;Arthropoda;Chelicerata;Arachnida;Acari;Acariformes;Trombidiformes;Prostigmata;Eleutherengona;Raphignathae;Tetranychoidea;Tetranychidae;Tetranychus	0	0	0	0
stems	M1185810	98.41	6e-83	265	380	17	34	0.997465	SapurV1A.0298s0040.1.p	1116	ubiquitin carboxyl-terminal hydrolase	GO:0004221;GO:0006511;GO:0005515	PF00443;PF00917;PF12436	PTHR24006:SF110	0	3.1.2.15	K11838	KOG1863	cellular organisms;Eukaryota;Viridiplantae;Streptophyta;Streptophytina;Embryophyta;Tracheophyta;Euphyllophyta;Spermatophyta;Magnoliophyta;Mesangiospermae;eudicotyledons;Gunneridae;Pentapetalae;rosids;fabi ds;Malpighiales;Salicaceae;Saliceae;Salix;Salix purpurea	0	0	0	0
Buds	M1185910	100	1e-128	367	815	0.018	0.67	0.999226	tetur02g08890	204	length:204 (mRNA) (n/a) (hypothetical protein F42G8.10)	0	0	PTHR13327: NADH-UBIQUINONE OXIDOREDUCTASE ESSS SUBUNIT, MITOCHONDRIAL PRECURSOR	0	0	0	0	cellular organisms;Eukaryota;Opisthokonta;Metazoa;Eumetazoa;Bilateria;Protostomia;Ecdysozoa;Panarthropoda;Arthropoda;Chelicerata;Arachnida;Acari;Acariformes;Trombidiformes;Prostigmata;Eleutherengona;Raphignathae;Tetranychoidea;Tetranychidae;Tetranychus	0	0	0	0
Buds	M1186870	55.8	2e-33	122	1154	0.05	0.85	0.995975	tetur05g05230	139	length:139 (mRNA) (n/a) (Hypothetical protein)	0	0	0	0	0	0	0	cellular organisms;Eukaryota;Opisthokonta;Metazoa;Eumetazoa;Bilateria;Protostomia;Ecdysozoa;Panarthropoda;Arthropoda;Chelicerata;Arachnida;Acari;Acariformes;Trombidiformes;Prostigmata;Eleutherengona;Raphignathae;Tetranychoidea;Tetranychidae;Tetranychus	0	0	0	0
stems	M1187150	0	0	0	0	0.17	0.94	0.967752	0	0	0	0	0	0	0	0	0	0	0	0	0	0	0
stems	M1187360	97.06	1e-36	135	631	41	27	1	SapurV1A.0077s0250.1.p	496	signal recognition particle 54 kDa protein	GO:0005525;GO:0006614;GO:0008312;GO:0048500	PF02881;PF00448;PF02978	PTHR11564:SF5	0	0	K03106	KOG0780	cellular organisms;Eukaryota;Viridiplantae;Streptophyta;Streptophytina;Embryophyta;Tracheophyta;Euphyllophyta;Spermatophyta;Magnoliophyta;Mesangiospermae;eudicotyledons;Gunneridae;Pentapetalae;rosids;fabi ds;Malpighiales;Salicaceae;Saliceae;Salix;Salix purpurea	0	0	0	0
stems	M1187831	98.79	5e-120	381	1352	1.7	1.1	0.994841	SapurV1A.0578s0180.1.p	1145	phospholipase D	GO:0005515;GO:0003824;GO:0008152	PF00168;PF00614;PF12357	PTHR18896:SF15	0	3.1.4.4	K01115	KOG1329	cellular organisms;Eukaryota;Viridiplantae;Streptophyta;Streptophytina;Embryophyta;Tracheophyta;Euphyllophyta;Spermatophyta;Magnoliophyta;Mesangiospermae;eudicotyledons;Gunneridae;Pentapetalae;rosids;fabi ds;Malpighiales;Salicaceae;Saliceae;Salix;Salix purpurea	0	0	0	0
Buds	M1188000	100	0	783	2327	0.065	0.93	0.997858	tetur08g03920	380	length:380 (mRNA) (n/a) (V-type proton ATPase subunit C 1)	GO:0015986;GO:0016820;GO:0033180	0	0	0	0	0	0	cellular organisms;Eukaryota;Opisthokonta;Metazoa;Eumetazoa;Bilateria;Protostomia;Ecdysozoa;Panarthropoda;Arthropoda;Chelicerata;Arachnida;Acari;Acariformes;Trombidiformes;Prostigmata;Eleutherengona;Raphignathae;Tetranychoidea;Tetranychidae;Tetranychus	0	0	0	0
Buds	M1188160	97.89	3e-54	181	286	10	3.4	0.99991	SapurV1A.0214s0190.1.p	716	delta-pyrroline-5-carboxylate synthetase	GO:0008152;GO:0016491;GO:0055114;GO:0008652	PF00171;PF00696	PTHR11063:SF2	0	1.2.1.41;2.7.2.11	K12657	KOG4165	cellular organisms;Eukaryota;Viridiplantae;Streptophyta;Streptophytina;Embryophyta;Tracheophyta;Euphyllophyta;Spermatophyta;Magnoliophyta;Mesangiospermae;eudicotyledons;Gunneridae;Pentapetalae;rosids;fabi ds;Malpighiales;Salicaceae;Saliceae;Salix;Salix purpurea	0	0	0	0
Buds	M1188480	100	1e-32	119	817	0.14	4.3	0.999899	tetur03g08810	157	length:157 (mRNA) (SSPB1) (Small Secreted Protein, Family B) (n/a) (Hypothetical protein)	0	0	0	0	0	0	0	cellular organisms;Eukaryota;Opisthokonta;Metazoa;Eumetazoa;Bilateria;Protostomia;Ecdysozoa;Panarthropoda;Arthropoda;Chelicerata;Arachnida;Acari;Acariformes;Trombidiformes;Prostigmata;Eleutherengona;Raphignathae;Tetranychoidea;Tetranychidae;Tetranychus	0	0	0	0
stems	M1188740	100	2e-106	317	1330	160	160	0.978404	SapurV1A.0128s0420.1.p	157	17.5 kDa class I heat shock protein	0	PF00011	PTHR11527:SF14	0	0	K13993	KOG3591	cellular organisms;Eukaryota;Viridiplantae;Streptophyta;Streptophytina;Embryophyta;Tracheophyta;Euphyllophyta;Spermatophyta;Magnoliophyta;Mesangiospermae;eudicotyledons;Gunneridae;Pentapetalae;rosids;fabi ds;Malpighiales;Salicaceae;Saliceae;Salix;Salix purpurea	0	0	0	0
Buds	M1188760	95.65	1e-37	135	210	1.4	7.6	0.967153	SapurV1A.0097s0210.1.p	812	Serine/Threonine kinase, plant-type protein, putative	GO:0005515	PF00560;PF08263	PTHR24420:SF473	0	0	0	KOG0472	cellular organisms;Eukaryota;Viridiplantae;Streptophyta;Streptophytina;Embryophyta;Tracheophyta;Euphyllophyta;Spermatophyta;Magnoliophyta;Mesangiospermae;eudicotyledons;Gunneridae;Pentapetalae;rosids;fabi ds;Malpighiales;Salicaceae;Saliceae;Salix;Salix purpurea	0	0	0	0
stems	M1189030	0	0	0	0	0.028	0.43	0.98906	0	0	0	0	0	0	0	0	0	0	0	0	0	0	0
stems	M1189130	99.09	7e-71	219	604	120	51	0.998383	SapurV1A.0209s0060.1.p	240	fasciclin-like arabinogalactan protein	0	PF02469	PTHR10900:SF23	0	0	0	0	cellular organisms;Eukaryota;Viridiplantae;Streptophyta;Streptophytina;Embryophyta;Tracheophyta;Euphyllophyta;Spermatophyta;Magnoliophyta;Mesangiospermae;eudicotyledons;Gunneridae;Pentapetalae;rosids;fabi ds;Malpighiales;Salicaceae;Saliceae;Salix;Salix purpurea	0	0	0	0
stems	M1189140	0	0	0	0	1.3	0.58	0.985073	0	0	0	0	0	0	0	0	0	0	0	0	0	0	0
stems	M1189220	0	0	0	0	1.4	0.27	0.997304	0	0	0	0	0	0	0	0	0	0	0	0	0	0	0
stems	M1189440	82.98	2e-21	83.2	216	0.36	140	1	SapurV1A.0269s0120.1.p	95	EF hand protein	0	0	0	0	0	0	0	cellular organisms;Eukaryota;Viridiplantae;Streptophyta;Streptophytina;Embryophyta;Tracheophyta;Euphyllophyta;Spermatophyta;Magnoliophyta;Mesangiospermae;eudicotyledons;Gunneridae;Pentapetalae;rosids;fabi ds;Malpighiales;Salicaceae;Saliceae;Salix;Salix purpurea	0	0	0	0
Buds	M1189660	100	4e-30	113	1802	0.02	1.6	0.999998	tetur06g00530	58	length:58 (mRNA) (n/a) (Hypothetical protein)	0	0	0	0	0	0	0	cellular organisms;Eukaryota;Opisthokonta;Metazoa;Eumetazoa;Bilateria;Protostomia;Ecdysozoa;Panarthropoda;Arthropoda;Chelicerata;Arachnida;Acari;Acariformes;Trombidiformes;Prostigmata;Eleutherengona;Raphignathae;Tetranychoidea;Tetranychidae;Tetranychus	0	0	0	0
Buds	M1189700	100	2e-127	367	1069	0.14	1.1	0.976777	tetur29g01600	193	length:193 (mRNA) (n/a) (Ras small GTPase, Rab type)	GO:0005525;GO:0007264;GO:0015031	0	PTHR11708: RAS-RELATED GTPASE	0	0	0	0	cellular organisms;Eukaryota;Opisthokonta;Metazoa;Eumetazoa;Bilateria;Protostomia;Ecdysozoa;Panarthropoda;Arthropoda;Chelicerata;Arachnida;Acari;Acariformes;Trombidiformes;Prostigmata;Eleutherengona;Raphignathae;Tetranychoidea;Tetranychidae;Tetranychus	0	0	0	0
stems	M1189700	100	2e-127	367	1069	0.021	0.74	0.969963	tetur29g01600	193	length:193 (mRNA) (n/a) (Ras small GTPase, Rab type)	GO:0005525;GO:0007264;GO:0015031	0	PTHR11708: RAS-RELATED GTPASE	0	0	0	0	cellular organisms;Eukaryota;Opisthokonta;Metazoa;Eumetazoa;Bilateria;Protostomia;Ecdysozoa;Panarthropoda;Arthropoda;Chelicerata;Arachnida;Acari;Acariformes;Trombidiformes;Prostigmata;Eleutherengona;Raphignathae;Tetranychoidea;Tetranychidae;Tetranychus	0	0	0	0
Buds	M1189930	98.99	2e-126	369	1473	0.039	1	0.999694	tetur13g03820	199	length:199 (mRNA) (n/a) (Proteinase inhibitor I2, Kunitz metazoa)	GO:0004867	0	PTHR10083: SERINE-TYPE PROTEASE INHIBITOR-RELATED	0	0	0	0	cellular organisms;Eukaryota;Opisthokonta;Metazoa;Eumetazoa;Bilateria;Protostomia;Ecdysozoa;Panarthropoda;Arthropoda;Chelicerata;Arachnida;Acari;Acariformes;Trombidiformes;Prostigmata;Eleutherengona;Raphignathae;Tetranychoidea;Tetranychidae;Tetranychus	0	0	0	0
stems	M1190590	0	0	0	0	2.3	0.21	0.987701	0	0	0	0	0	0	0	0	0	0	0	0	0	0	0
Buds	M1190630	100	0	1012	1717	0.027	0.44	0.994192	tetur17g01580	486	length:486 (mRNA) (n/a) (COP9 signalosome complex subunit 1)	0	0	PTHR14145: 26S PROTESOME SUBUNIT 6	0	0	0	0	cellular organisms;Eukaryota;Opisthokonta;Metazoa;Eumetazoa;Bilateria;Protostomia;Ecdysozoa;Panarthropoda;Arthropoda;Chelicerata;Arachnida;Acari;Acariformes;Trombidiformes;Prostigmata;Eleutherengona;Raphignathae;Tetranychoidea;Tetranychidae;Tetranychus	0	0	0	0
Buds	M1190720	0	0	0	0	0.12	1.5	0.994073	0	0	0	0	0	0	0	0	0	0	0	0	0	0	0
stems	M1191030	0	0	0	0	10	2.8	0.999999	0	0	0	0	0	0	0	0	0	0	0	0	0	0	0
Buds	M1191250	100	4e-99	293	899	0.1	1.4	0.992312	tetur17g00480	220	length:220 (mRNA) (n/a) (clathrin light chain)	GO:0005198;GO:0005515;GO:0006886;GO:0016192;GO:0030130;GO:0030132	0	0	0	0	0	0	cellular organisms;Eukaryota;Opisthokonta;Metazoa;Eumetazoa;Bilateria;Protostomia;Ecdysozoa;Panarthropoda;Arthropoda;Chelicerata;Arachnida;Acari;Acariformes;Trombidiformes;Prostigmata;Eleutherengona;Raphignathae;Tetranychoidea;Tetranychidae;Tetranychus	0	0	0	0
Buds	M1191290	100	0	741	1998	0.12	1.2	0.977057	tetur17g01500	386	length:386 (mRNA) (n/a) (Tudor domain)	GO:0003676	0	PTHR12727: A KINASE ANCHOR PROTEIN 1	0	0	0	0	cellular organisms;Eukaryota;Opisthokonta;Metazoa;Eumetazoa;Bilateria;Protostomia;Ecdysozoa;Panarthropoda;Arthropoda;Chelicerata;Arachnida;Acari;Acariformes;Trombidiformes;Prostigmata;Eleutherengona;Raphignathae;Tetranychoidea;Tetranychidae;Tetranychus	0	0	0	0
Leaves	M1191310	100	3e-77	245	1629	6.4	1.9	0.962089	SapurV1A.0146s0200.1.p	188	NAC transcription factor, putative	GO:0003677;GO:0006355	PF02365	0	0	0	0	0	cellular organisms;Eukaryota;Viridiplantae;Streptophyta;Streptophytina;Embryophyta;Tracheophyta;Euphyllophyta;Spermatophyta;Magnoliophyta;Mesangiospermae;eudicotyledons;Gunneridae;Pentapetalae;rosids;fabi ds;Malpighiales;Salicaceae;Saliceae;Salix;Salix purpurea	0	0	0	0
Buds	M1191430	100	3e-56	179	1335	0.082	0.42	0.993328	SapurV1A.0188s0110.1.p	122	thioredoxin	GO:0045454;GO:0006662;GO:0009055;GO:0015035	PF00085	PTHR10438	0	0	0	KOG0907	cellular organisms;Eukaryota;Viridiplantae;Streptophyta;Streptophytina;Embryophyta;Tracheophyta;Euphyllophyta;Spermatophyta;Magnoliophyta;Mesangiospermae;eudicotyledons;Gunneridae;Pentapetalae;rosids;fabi ds;Malpighiales;Salicaceae;Saliceae;Salix;Salix purpurea	0	0	0	0
Buds	M1191880	100	0	789	2223	0.025	0.54	0.999311	tetur04g09090	394	length:394 (mRNA) (n/a) (pyruvate dehydrogenase)	GO:0004739;GO:0006096;GO:0043231;GO:0055114	0	PTHR11516: PYRUVATE DEHYDROGENASE E1 COMPONENT, ALPHA SUBUNIT (BACTERIAL AND ORGANELLAR)	0	0	0	0	cellular organisms;Eukaryota;Opisthokonta;Metazoa;Eumetazoa;Bilateria;Protostomia;Ecdysozoa;Panarthropoda;Arthropoda;Chelicerata;Arachnida;Acari;Acariformes;Trombidiformes;Prostigmata;Eleutherengona;Raphignathae;Tetranychoidea;Tetranychidae;Tetranychus	0	0	0	0
Buds	M1192270	0	0	0	0	0.039	0.62	0.99611	0	0	0	0	0	0	0	0	0	0	0	0	0	0	0
Buds	M1192300	100	4e-15	72	265	9.9	5.9	0.999127	SapurV1A.0489s0090.10.p	878	kinesin motor domain protein	GO:0003777;GO:0005524;GO:0007018	PF00225	PTHR24115:SF152	0	0	0	KOG0243	cellular organisms;Eukaryota;Viridiplantae;Streptophyta;Streptophytina;Embryophyta;Tracheophyta;Euphyllophyta;Spermatophyta;Magnoliophyta;Mesangiospermae;eudicotyledons;Gunneridae;Pentapetalae;rosids;fabi ds;Malpighiales;Salicaceae;Saliceae;Salix;Salix purpurea	0	0	0	0
Buds	M1192570	0	0	0	0	5.3	0.57	0.992523	0	0	0	0	0	0	0	0	0	0	0	0	0	0	0
stems	M1192710	100	2e-37	135	695	0.46	2.7	0.958107	SapurV1A.0042s0360.2.p	292	zinc transporter protein ZIP2	GO:0016020;GO:0030001;GO:0046873;GO:0055085	PF02535	PTHR11040:SF1	0	0	0	0	cellular organisms;Eukaryota;Viridiplantae;Streptophyta;Streptophytina;Embryophyta;Tracheophyta;Euphyllophyta;Spermatophyta;Magnoliophyta;Mesangiospermae;eudicotyledons;Gunneridae;Pentapetalae;rosids;fabi ds;Malpighiales;Salicaceae;Saliceae;Salix;Salix purpurea	0	0	0	0
stems	M1192870	99.12	2e-45	154	718	0.67	18	0.999954	SapurV1A.1100s0040.1.p	172	plastocyanin-like domain protein	GO:0005507;GO:0009055	PF02298	0	0	0	0	0	cellular organisms;Eukaryota;Viridiplantae;Streptophyta;Streptophytina;Embryophyta;Tracheophyta;Euphyllophyta;Spermatophyta;Magnoliophyta;Mesangiospermae;eudicotyledons;Gunneridae;Pentapetalae;rosids;fabi ds;Malpighiales;Salicaceae;Saliceae;Salix;Salix purpurea	0	0	0	0
Buds	M1193151	99.88	0	1258	3557	0.0091	0.21	0.999403	tetur06g00720	848	length:848 (mRNA) (n/a) (hypothetical protein IscW_ISCW023895)	0	0	0	0	0	0	0	cellular organisms;Eukaryota;Opisthokonta;Metazoa;Eumetazoa;Bilateria;Protostomia;Ecdysozoa;Panarthropoda;Arthropoda;Chelicerata;Arachnida;Acari;Acariformes;Trombidiformes;Prostigmata;Eleutherengona;Raphignathae;Tetranychoidea;Tetranychidae;Tetranychus	0	0	0	0
Buds	M1193490	0	0	0	0	0.056	0.49	0.966647	0	0	0	0	0	0	0	0	0	0	0	0	0	0	0
Buds	M1193561	100	5e-09	52.8	838	0.94	10	0.994924	tetur01g05660	107	length:107 (mRNA) (GRSP10) (Glycine-rich secreted protein) (GYGSP2) (Secreted protein with GYG repeats) (n/a) (Hypothetical protein)	0	0	0	0	0	0	0	cellular organisms;Eukaryota;Opisthokonta;Metazoa;Eumetazoa;Bilateria;Protostomia;Ecdysozoa;Panarthropoda;Arthropoda;Chelicerata;Arachnida;Acari;Acariformes;Trombidiformes;Prostigmata;Eleutherengona;Raphignathae;Tetranychoidea;Tetranychidae;Tetranychus	0	0	0	0
Buds	M1193860	100	1e-84	265	1634	0.076	0.72	0.985154	tetur03g01310	241	length:241 (mRNA) (n/a) (eukaryotic translation initiation factor 3 subunit J)	0	0	0	0	0	0	0	cellular organisms;Eukaryota;Opisthokonta;Metazoa;Eumetazoa;Bilateria;Protostomia;Ecdysozoa;Panarthropoda;Arthropoda;Chelicerata;Arachnida;Acari;Acariformes;Trombidiformes;Prostigmata;Eleutherengona;Raphignathae;Tetranychoidea;Tetranychidae;Tetranychus	0	0	0	0
Buds	M1193900	58.33	7e-164	491	2188	16	9.8	0.999198	gi|587852432|gb|EXB42559.1|	427	hypothetical protein L484_011332 [Morus notabilis]	0	0	0	0	0	0	0	cellular organisms;Eukaryota;Viridiplantae;Streptophyta;Streptophytina;Embryophyta;Tracheophyta;Euphyllophyta;Spermatophyta;Magnoliophyta;Mesangiospermae;eudicotyledons;Gunneridae;Pentapetalae;rosids;fabids;Rosales;Moraceae;Morus;Morus notabilis	0	0	0	0
Leaves	M1193900	58.33	7e-164	491	2188	11	7.2	0.994835	gi|587852432|gb|EXB42559.1|	427	hypothetical protein L484_011332 [Morus notabilis]	0	0	0	0	0	0	0	cellular organisms;Eukaryota;Viridiplantae;Streptophyta;Streptophytina;Embryophyta;Tracheophyta;Euphyllophyta;Spermatophyta;Magnoliophyta;Mesangiospermae;eudicotyledons;Gunneridae;Pentapetalae;rosids;fabids;Rosales;Moraceae;Morus;Morus notabilis	0	0	0	0
Buds	M1194220	100	1e-18	80.1	366	16	5.6	0.966342	SapurV1A.1139s0050.1.p	212	plant/F18G18-20 protein, putative	0	0	0	0	0	0	0	cellular organisms;Eukaryota;Viridiplantae;Streptophyta;Streptophytina;Embryophyta;Tracheophyta;Euphyllophyta;Spermatophyta;Magnoliophyta;Mesangiospermae;eudicotyledons;Gunneridae;Pentapetalae;rosids;fabi ds;Malpighiales;Salicaceae;Saliceae;Salix;Salix purpurea	0	0	0	0
Buds	M1194380	97.25	0	524	993	0.11	1.8	0.996952	tetur08g06030	450	length:450 (mRNA) (TuLeg-16) (Legumain)	GO:0004197;GO:0006508	0	0	0	0	0	0	cellular organisms;Eukaryota;Opisthokonta;Metazoa;Eumetazoa;Bilateria;Protostomia;Ecdysozoa;Panarthropoda;Arthropoda;Chelicerata;Arachnida;Acari;Acariformes;Trombidiformes;Prostigmata;Eleutherengona;Raphignathae;Tetranychoidea;Tetranychidae;Tetranychus	0	0	0	0
Buds	M1194430	100	8e-42	139	550	0.41	6.6	0.99807	SapurV1A.0069s0100.1.p	68	hypothetical protein	0	0	0	0	0	0	0	cellular organisms;Eukaryota;Viridiplantae;Streptophyta;Streptophytina;Embryophyta;Tracheophyta;Euphyllophyta;Spermatophyta;Magnoliophyta;Mesangiospermae;eudicotyledons;Gunneridae;Pentapetalae;rosids;fabi ds;Malpighiales;Salicaceae;Saliceae;Salix;Salix purpurea	0	0	0	0
stems	M1195220	0	0	0	0	8.2	0.77	0.999829	0	0	0	0	0	0	0	0	0	0	0	0	0	0	0
Buds	M1195650	99.6	3e-178	503	1022	0.063	0.48	0.95892	tetur37g00900	405	length:405 (mRNA) (n/a) (PREDICTED: similar to conserved hypothetical protein)	0	0	0	0	0	0	0	cellular organisms;Eukaryota;Opisthokonta;Metazoa;Eumetazoa;Bilateria;Protostomia;Ecdysozoa;Panarthropoda;Arthropoda;Chelicerata;Arachnida;Acari;Acariformes;Trombidiformes;Prostigmata;Eleutherengona;Raphignathae;Tetranychoidea;Tetranychidae;Tetranychus	0	0	0	0
Buds	M1195900	99.58	0	591	3448	0.026	0.24	0.979677	tetur10g03520	600	length:600 (mRNA) (n/a) (GRAM)	0	0	PTHR23319: UNCHARACTERIZED	0	0	0	0	cellular organisms;Eukaryota;Opisthokonta;Metazoa;Eumetazoa;Bilateria;Protostomia;Ecdysozoa;Panarthropoda;Arthropoda;Chelicerata;Arachnida;Acari;Acariformes;Trombidiformes;Prostigmata;Eleutherengona;Raphignathae;Tetranychoidea;Tetranychidae;Tetranychus	0	0	0	0
stems	M1196010	0	0	0	0	0	15	1	0	0	0	0	0	0	0	0	0	0	0	0	0	0	0
Buds	M1196030	100	8e-143	408	1051	2.6	0.2	0.978234	SapurV1A.0282s0070.1.p	219	CBF/DREB1 transcription factor 2	GO:0003700;GO:0006355	PF00847	0	0	0	K09286	0	cellular organisms;Eukaryota;Viridiplantae;Streptophyta;Streptophytina;Embryophyta;Tracheophyta;Euphyllophyta;Spermatophyta;Magnoliophyta;Mesangiospermae;eudicotyledons;Gunneridae;Pentapetalae;rosids;fabi ds;Malpighiales;Salicaceae;Saliceae;Salix;Salix purpurea	0	0	0	0
Buds	M1196190	96.43	2e-107	325	1412	0.068	7	0.999999	SapurV1A.1167s0060.1.p	282	sugar efflux transporter for intercellular exchange protein	GO:0016021	PF03083	PTHR10791	0	0	0	KOG1623	cellular organisms;Eukaryota;Viridiplantae;Streptophyta;Streptophytina;Embryophyta;Tracheophyta;Euphyllophyta;Spermatophyta;Magnoliophyta;Mesangiospermae;eudicotyledons;Gunneridae;Pentapetalae;rosids;fabi ds;Malpighiales;Salicaceae;Saliceae;Salix;Salix purpurea	0	0	0	0
stems	M1196190	96.43	2e-107	325	1412	0.3	12	0.999997	SapurV1A.1167s0060.1.p	282	sugar efflux transporter for intercellular exchange protein	GO:0016021	PF03083	PTHR10791	0	0	0	KOG1623	cellular organisms;Eukaryota;Viridiplantae;Streptophyta;Streptophytina;Embryophyta;Tracheophyta;Euphyllophyta;Spermatophyta;Magnoliophyta;Mesangiospermae;eudicotyledons;Gunneridae;Pentapetalae;rosids;fabi ds;Malpighiales;Salicaceae;Saliceae;Salix;Salix purpurea	0	0	0	0
stems	M1196240	0	0	0	0	0.46	4.1	0.996076	0	0	0	0	0	0	0	0	0	0	0	0	0	0	0
Buds	M1196290	99.08	2e-148	419	891	0.087	0.67	0.965747	tetur11g03370	218	length:218 (mRNA) (n/a) (GOLD)	0	0	PTHR22811: COPII-COATED VESICLE MEMBRANE PROTEIN	0	0	0	0	cellular organisms;Eukaryota;Opisthokonta;Metazoa;Eumetazoa;Bilateria;Protostomia;Ecdysozoa;Panarthropoda;Arthropoda;Chelicerata;Arachnida;Acari;Acariformes;Trombidiformes;Prostigmata;Eleutherengona;Raphignathae;Tetranychoidea;Tetranychidae;Tetranychus	0	0	0	0
Leaves	M1196340	34.02	3e-47	181	1835	0.63	0.18	0.994592	tr|M3XGK8|M3XGK8_LATCH	393	Uncharacterized protein OS=Latimeria chalumnae PE=4 SV=1	GO:0003677	PF03184; PF03184	0	lcm:102354171;	0	0	0	Eukaryota; Metazoa; Chordata; Craniata; Vertebrata; Euteleostomi;Coelacanthiformes; Coelacanthidae; Latimeria	0	0	0	0
Buds	M1196600	99.72	0	699	2292	0.019	0.26	0.991238	tetur37g00150	376	length:376 (mRNA) (n/a) (Sept2 protein)	GO:0005525;GO:0007049	0	0	0	0	0	0	cellular organisms;Eukaryota;Opisthokonta;Metazoa;Eumetazoa;Bilateria;Protostomia;Ecdysozoa;Panarthropoda;Arthropoda;Chelicerata;Arachnida;Acari;Acariformes;Trombidiformes;Prostigmata;Eleutherengona;Raphignathae;Tetranychoidea;Tetranychidae;Tetranychus	0	0	0	0
Buds	M1196660	100	2e-121	345	667	0.035	2.2	0.99999	tetur08g02760	167	length:167 (mRNA) (n/a) (NADH dehydrogenase 1 beta subcomplex subunit 2, mitochondrial precursor)	0	0	PTHR15223: NADH-UBIQUINONE OXIDOREDUCTASE AGGG SUBUNIT	0	0	0	0	cellular organisms;Eukaryota;Opisthokonta;Metazoa;Eumetazoa;Bilateria;Protostomia;Ecdysozoa;Panarthropoda;Arthropoda;Chelicerata;Arachnida;Acari;Acariformes;Trombidiformes;Prostigmata;Eleutherengona;Raphignathae;Tetranychoidea;Tetranychidae;Tetranychus	0	0	0	0
Buds	M1196921	100	0	753	2095	0.031	0.29	0.98489	tetur01g13680	423	length:423 (mRNA) (n/a) (Endoglin/CD105 antigen)	0	0	PTHR22907: UNCHARACTERIZED	0	0	0	0	cellular organisms;Eukaryota;Opisthokonta;Metazoa;Eumetazoa;Bilateria;Protostomia;Ecdysozoa;Panarthropoda;Arthropoda;Chelicerata;Arachnida;Acari;Acariformes;Trombidiformes;Prostigmata;Eleutherengona;Raphignathae;Tetranychoidea;Tetranychidae;Tetranychus	0	0	0	0
Buds	M1196940	98.57	4e-30	105	434	0.14	2	0.999752	tetur01g07640	70	length:70 (mRNA) (n/a) (PREDICTED: Sec61 gamma subunit-like)	GO:0015031;GO:0015450;GO:0016020	0	PTHR12309: SEC61 GAMMA SUBUNIT	0	0	0	0	cellular organisms;Eukaryota;Opisthokonta;Metazoa;Eumetazoa;Bilateria;Protostomia;Ecdysozoa;Panarthropoda;Arthropoda;Chelicerata;Arachnida;Acari;Acariformes;Trombidiformes;Prostigmata;Eleutherengona;Raphignathae;Tetranychoidea;Tetranychidae;Tetranychus	0	0	0	0
Buds	M1197560	100	0	577	1200	0.084	0.83	0.988744	tetur16g03110	275	length:275 (mRNA) (n/a) (eukaryotic translation initiation factor 3 subunit H)	0	0	PTHR10410: EUKARYOTIC TRANSLATION INITIATION FACTOR 3 -RELATED	0	0	0	0	cellular organisms;Eukaryota;Opisthokonta;Metazoa;Eumetazoa;Bilateria;Protostomia;Ecdysozoa;Panarthropoda;Arthropoda;Chelicerata;Arachnida;Acari;Acariformes;Trombidiformes;Prostigmata;Eleutherengona;Raphignathae;Tetranychoidea;Tetranychidae;Tetranychus	0	0	0	0
Buds	M1197741	100	3e-128	363	736	0.4	3.1	0.973031	tetur20g01710	179	length:179 (mRNA) (n/a) (60S ribosomal protein L18a)	0	0	PTHR10052: 60S RIBOSOMAL PROTEIN L18A	0	0	0	0	cellular organisms;Eukaryota;Opisthokonta;Metazoa;Eumetazoa;Bilateria;Protostomia;Ecdysozoa;Panarthropoda;Arthropoda;Chelicerata;Arachnida;Acari;Acariformes;Trombidiformes;Prostigmata;Eleutherengona;Raphignathae;Tetranychoidea;Tetranychidae;Tetranychus	0	0	0	0
Buds	M1197901	100	1e-26	106	795	1.5	4.9	0.973511	SapurV1A.0095s0010.1.p	259	alpha-expansin	0	PF01357;PF03330	0	0	0	0	0	cellular organisms;Eukaryota;Viridiplantae;Streptophyta;Streptophytina;Embryophyta;Tracheophyta;Euphyllophyta;Spermatophyta;Magnoliophyta;Mesangiospermae;eudicotyledons;Gunneridae;Pentapetalae;rosids;fabi ds;Malpighiales;Salicaceae;Saliceae;Salix;Salix purpurea	0	0	0	0
Buds	M1198120	100	0	514	1422	0.032	0.36	0.98965	tetur05g00750	265	length:265 (mRNA) (n/a) (Proteasome subunit alpha type-3)	0	0	PTHR11599: PROTEASOME SUBUNIT ALPHA/BETA	0	0	0	0	cellular organisms;Eukaryota;Opisthokonta;Metazoa;Eumetazoa;Bilateria;Protostomia;Ecdysozoa;Panarthropoda;Arthropoda;Chelicerata;Arachnida;Acari;Acariformes;Trombidiformes;Prostigmata;Eleutherengona;Raphignathae;Tetranychoidea;Tetranychidae;Tetranychus	0	0	0	0
Buds	M1198440	0	0	0	0	0.19	0.63	0.975578	0	0	0	0	0	0	0	0	0	0	0	0	0	0	0
Leaves	M1198530	99.72	0	736	1341	0	0.66	1	SapurV1A.1348s0010.1.p	351	RNA exonuclease	0	PF00929	PTHR12801:SF3	0	0	0	KOG2249	cellular organisms;Eukaryota;Viridiplantae;Streptophyta;Streptophytina;Embryophyta;Tracheophyta;Euphyllophyta;Spermatophyta;Magnoliophyta;Mesangiospermae;eudicotyledons;Gunneridae;Pentapetalae;rosids;fabi ds;Malpighiales;Salicaceae;Saliceae;Salix;Salix purpurea	0	0	0	0
stems	M1198580	0	0	0	0	0.19	5.3	0.999072	0	0	0	0	0	0	0	0	0	0	0	0	0	0	0
Buds	M1198600	0	0	0	0	2.4	5.3	0.999967	0	0	0	0	0	0	0	0	0	0	0	0	0	0	0
Buds	M1198621	100	5e-144	406	722	0.14	0.99	0.961672	tetur15g01980	254	length:254 (mRNA) (n/a) (Hypothetical protein)	0	0	0	0	0	0	0	cellular organisms;Eukaryota;Opisthokonta;Metazoa;Eumetazoa;Bilateria;Protostomia;Ecdysozoa;Panarthropoda;Arthropoda;Chelicerata;Arachnida;Acari;Acariformes;Trombidiformes;Prostigmata;Eleutherengona;Raphignathae;Tetranychoidea;Tetranychidae;Tetranychus	0	0	0	0
Buds	M1198640	100	4e-53	187	1572	0.073	0.73	0.98361	tetur01g12770	410	length:410 (mRNA) (n/a) (PREDICTED: similar to TAF15 RNA polymerase II, TATA box binding protein)	GO:0005622;GO:0008270	0	PTHR23238: RNA BINDING PROTEIN	0	0	0	0	cellular organisms;Eukaryota;Opisthokonta;Metazoa;Eumetazoa;Bilateria;Protostomia;Ecdysozoa;Panarthropoda;Arthropoda;Chelicerata;Arachnida;Acari;Acariformes;Trombidiformes;Prostigmata;Eleutherengona;Raphignathae;Tetranychoidea;Tetranychidae;Tetranychus	0	0	0	0
Buds	M1198681	100	0	919	2002	0.045	0.39	0.989821	tetur38g00390	441	length:441 (mRNA) (nmo) (nemo-like kinase) (n/a) (nemo-like kinase)	0	0	0	0	0	0	0	cellular organisms;Eukaryota;Opisthokonta;Metazoa;Eumetazoa;Bilateria;Protostomia;Ecdysozoa;Panarthropoda;Arthropoda;Chelicerata;Arachnida;Acari;Acariformes;Trombidiformes;Prostigmata;Eleutherengona;Raphignathae;Tetranychoidea;Tetranychidae;Tetranychus	0	0	0	0
Leaves	M1198980	100	2e-133	384	1156	6.2	8	0.999407	SapurV1A.1910s0020.1.p	185	AIG2 family protein	0	PF06094	PTHR12510	0	0	0	KOG4450	cellular organisms;Eukaryota;Viridiplantae;Streptophyta;Streptophytina;Embryophyta;Tracheophyta;Euphyllophyta;Spermatophyta;Magnoliophyta;Mesangiospermae;eudicotyledons;Gunneridae;Pentapetalae;rosids;fabi ds;Malpighiales;Salicaceae;Saliceae;Salix;Salix purpurea	0	0	0	0
stems	M1198990	99.08	1e-73	226	975	1.2	10	0.960983	SapurV1A.0610s0050.1.p	109	MYB transcription factor	0	PF00249	PTHR10641	0	0	0	0	cellular organisms;Eukaryota;Viridiplantae;Streptophyta;Streptophytina;Embryophyta;Tracheophyta;Euphyllophyta;Spermatophyta;Magnoliophyta;Mesangiospermae;eudicotyledons;Gunneridae;Pentapetalae;rosids;fabi ds;Malpighiales;Salicaceae;Saliceae;Salix;Salix purpurea	0	0	0	0
Buds	M1199561	100	3e-81	248	1148	0.19	1.6	0.973716	tetur09g02210	148	length:148 (mRNA) (bic) (Similar to Drosophila melanogaster protein bicaudal; Transcription factor BTF3 homolog 4) (n/a) (Transcription factor BTF3 homolog 4)	0	0	0	0	0	0	0	cellular organisms;Eukaryota;Opisthokonta;Metazoa;Eumetazoa;Bilateria;Protostomia;Ecdysozoa;Panarthropoda;Arthropoda;Chelicerata;Arachnida;Acari;Acariformes;Trombidiformes;Prostigmata;Eleutherengona;Raphignathae;Tetranychoidea;Tetranychidae;Tetranychus	FR145036|AK017614|	3e-29	2146	No Description
stems	M1199650	0	0	0	0	0.54	2.3	0.999702	0	0	0	0	0	0	0	0	0	0	0	0	0	0	0
stems	M1200060	100	8e-76	232	956	140	78	0.982134	SapurV1A.0144s0260.1.p	113	rapid alkalinization factor	0	PF05498	0	0	0	0	0	cellular organisms;Eukaryota;Viridiplantae;Streptophyta;Streptophytina;Embryophyta;Tracheophyta;Euphyllophyta;Spermatophyta;Magnoliophyta;Mesangiospermae;eudicotyledons;Gunneridae;Pentapetalae;rosids;fabi ds;Malpighiales;Salicaceae;Saliceae;Salix;Salix purpurea	0	0	0	0
stems	M1200170	100	6e-12	57.8	241	11	2.1	0.998012	SapurV1A.1358s0060.1.p	61	hypothetical protein	0	0	0	0	0	0	0	cellular organisms;Eukaryota;Viridiplantae;Streptophyta;Streptophytina;Embryophyta;Tracheophyta;Euphyllophyta;Spermatophyta;Magnoliophyta;Mesangiospermae;eudicotyledons;Gunneridae;Pentapetalae;rosids;fabi ds;Malpighiales;Salicaceae;Saliceae;Salix;Salix purpurea	0	0	0	0
Buds	M1200650	0	0	0	0	1.1	9.3	0.973114	0	0	0	0	0	0	0	0	0	0	0	0	0	0	0
Buds	M1200670	96.19	3e-67	204	399	1.9	22	0.993439	SapurV1A.0229s0360.1.p	154	polyubiquitin, putative	GO:0005515	PF00240	PTHR10666	0	0	0	KOG0005	cellular organisms;Eukaryota;Viridiplantae;Streptophyta;Streptophytina;Embryophyta;Tracheophyta;Euphyllophyta;Spermatophyta;Magnoliophyta;Mesangiospermae;eudicotyledons;Gunneridae;Pentapetalae;rosids;fabi ds;Malpighiales;Salicaceae;Saliceae;Salix;Salix purpurea	FR363997||Putative	1e-29	207	conserved noncoding region (EvoFold)
Buds	M1200671	99.29	0	572	1482	0.1	1.6	0.998478	tetur03g06920	476	length:476 (mRNA) (n/a) (ufm1-specific protease 2)	0	0	PTHR13226: FAMILY NOT NAMED	0	0	0	0	cellular organisms;Eukaryota;Opisthokonta;Metazoa;Eumetazoa;Bilateria;Protostomia;Ecdysozoa;Panarthropoda;Arthropoda;Chelicerata;Arachnida;Acari;Acariformes;Trombidiformes;Prostigmata;Eleutherengona;Raphignathae;Tetranychoidea;Tetranychidae;Tetranychus	0	0	0	0
stems	M1200690	98.78	2e-46	160	374	2.1	0.21	0.999842	tr|M0UBY5|M0UBY5_MUSAM	197	Uncharacterized protein OS=Musa acuminata subsp. malaccensis PE=4 SV=1	0	0	0	0	0	0	0	Eukaryota; Viridiplantae; Streptophyta; Embryophyta; Tracheophyta;Spermatophyta; Magnoliophyta; Liliopsida; Zingiberales; Musaceae;Musa	FR345103|AK153977|non-protein	4e-25	3867	coding (noncoding) transcript
Buds	M1201750	99.28	1e-94	287	1016	0.047	0.4	0.986848	tetur16g01780	331	length:331 (mRNA) (n/a) (Longitudinals lacking protein-like)	GO:0005515	0	PTHR23110: BTB DOMAIN TRANSCRIPTION FACTOR	0	0	0	0	cellular organisms;Eukaryota;Opisthokonta;Metazoa;Eumetazoa;Bilateria;Protostomia;Ecdysozoa;Panarthropoda;Arthropoda;Chelicerata;Arachnida;Acari;Acariformes;Trombidiformes;Prostigmata;Eleutherengona;Raphignathae;Tetranychoidea;Tetranychidae;Tetranychus	0	0	0	0
stems	M1201760	0	0	0	0	0.68	9.1	0.998429	0	0	0	0	0	0	0	0	0	0	0	0	0	0	0
stems	M1201810	99.63	0	1065	2092	0.36	4.8	0.985531	SapurV1A.0094s0270.1.p	549	galactose oxidase, putative	0	PF09118;PF07250	0	0	0	0	0	cellular organisms;Eukaryota;Viridiplantae;Streptophyta;Streptophytina;Embryophyta;Tracheophyta;Euphyllophyta;Spermatophyta;Magnoliophyta;Mesangiospermae;eudicotyledons;Gunneridae;Pentapetalae;rosids;fabi ds;Malpighiales;Salicaceae;Saliceae;Salix;Salix purpurea	0	0	0	0
Buds	M1202290	100	0	1699	4883	0.11	1.5	0.995986	tetur14g00900	1001	length:1001 (mRNA) (n/a) (UBA-like)	0	0	PTHR16308: UBIQUITIN ASSOCIATED PROTEIN 2-LIKE/LINGERER	0	0	0	0	cellular organisms;Eukaryota;Opisthokonta;Metazoa;Eumetazoa;Bilateria;Protostomia;Ecdysozoa;Panarthropoda;Arthropoda;Chelicerata;Arachnida;Acari;Acariformes;Trombidiformes;Prostigmata;Eleutherengona;Raphignathae;Tetranychoidea;Tetranychidae;Tetranychus	0	0	0	0
Buds	M1202320	99.66	2e-177	501	1189	2.4	1	0.980536	SapurV1A.0085s0460.1.p	294	CCT motif protein	GO:0005515	PF06203	0	0	0	0	0	cellular organisms;Eukaryota;Viridiplantae;Streptophyta;Streptophytina;Embryophyta;Tracheophyta;Euphyllophyta;Spermatophyta;Magnoliophyta;Mesangiospermae;eudicotyledons;Gunneridae;Pentapetalae;rosids;fabi ds;Malpighiales;Salicaceae;Saliceae;Salix;Salix purpurea	0	0	0	0
Leaves	M1202550	100	1e-157	454	1877	0.49	0.087	0.998347	tetur306g00010	220	apoptosis regulator BAX (PREDICTED)	GO:0042981	0	PTHR11256: BCL-2 RELATED	0	0	0	0	cellular organisms;Eukaryota;Opisthokonta;Metazoa;Eumetazoa;Bilateria;Protostomia;Ecdysozoa;Panarthropoda;Arthropoda;Chelicerata;Arachnida;Acari;Acariformes;Trombidiformes;Prostigmata;Eleutherengona;Raphignathae;Tetranychoidea;Tetranychidae;Tetranychus	0	0	0	0
Buds	M1202820	100	3e-48	164	469	0.42	31	0.999999	tetur29g01360	527	length:527 (mRNA) (TOLASP) (Low Complexity Secreted Protein) (TOLASP) (TolA domain-containing Secreted Protein) (n/a) (PE-PGRS family protein)	0	0	0	0	0	0	0	cellular organisms;Eukaryota;Opisthokonta;Metazoa;Eumetazoa;Bilateria;Protostomia;Ecdysozoa;Panarthropoda;Arthropoda;Chelicerata;Arachnida;Acari;Acariformes;Trombidiformes;Prostigmata;Eleutherengona;Raphignathae;Tetranychoidea;Tetranychidae;Tetranychus	0	0	0	0
Buds	M1203470	100	0	1199	2670	0.015	0.33	0.99938	tetur03g07650	1176	length:1176 (mRNA) (n/a) (UNCoordinated family member)	0	0	PTHR13886: JNK/SAPK-ASSOCIATED PROTEIN	0	0	0	0	cellular organisms;Eukaryota;Opisthokonta;Metazoa;Eumetazoa;Bilateria;Protostomia;Ecdysozoa;Panarthropoda;Arthropoda;Chelicerata;Arachnida;Acari;Acariformes;Trombidiformes;Prostigmata;Eleutherengona;Raphignathae;Tetranychoidea;Tetranychidae;Tetranychus	0	0	0	0
Buds	M1203980	100	0	1459	3930	0.1	1.3	0.992183	tetur05g07110	1061	length:1061 (mRNA) (n/a) (unnamed protein product)	0	0	PTHR14005: EUKARYOTIC TRANSLATION INITIATION FACTOR 3, THETA SUBUNIT"	0	0	0	0	cellular organisms;Eukaryota;Opisthokonta;Metazoa;Eumetazoa;Bilateria;Protostomia;Ecdysozoa;Panarthropoda;Arthropoda;Chelicerata;Arachnida;Acari;Acariformes;Trombidiformes;Prostigmata;Eleutherengona;Raphignathae;Tetranychoidea;Tetranychidae;Tetranychus	0	0	0	0
Buds	M1204030	100	0	1967	3425	0.096	1.2	0.987798	tetur03g06550	1056	length:1056 (mRNA) (n/a) (importin-7)	GO:0005488	0	PTHR10997: IMPORTIN (RAN-BINDING PROTEIN)	0	0	0	0	cellular organisms;Eukaryota;Opisthokonta;Metazoa;Eumetazoa;Bilateria;Protostomia;Ecdysozoa;Panarthropoda;Arthropoda;Chelicerata;Arachnida;Acari;Acariformes;Trombidiformes;Prostigmata;Eleutherengona;Raphignathae;Tetranychoidea;Tetranychidae;Tetranychus	0	0	0	0
Buds	M1204130	99.76	0	809	1974	0.047	0.43	0.975428	tetur14g03440	439	length:439 (mRNA) (n/a) (EF-hand-like domain)	GO:0005509	0	PTHR12294: EF HAND DOMAIN FAMILY A1,A2-RELATED	0	0	0	0	cellular organisms;Eukaryota;Opisthokonta;Metazoa;Eumetazoa;Bilateria;Protostomia;Ecdysozoa;Panarthropoda;Arthropoda;Chelicerata;Arachnida;Acari;Acariformes;Trombidiformes;Prostigmata;Eleutherengona;Raphignathae;Tetranychoidea;Tetranychidae;Tetranychus	0	0	0	0
Buds	M1204140	95.58	6e-73	227	1080	0.031	0.62	0.998685	tetur19g02810	177	length:177 (mRNA) (n/a) (UBA-like)	0	0	0	0	0	0	0	cellular organisms;Eukaryota;Opisthokonta;Metazoa;Eumetazoa;Bilateria;Protostomia;Ecdysozoa;Panarthropoda;Arthropoda;Chelicerata;Arachnida;Acari;Acariformes;Trombidiformes;Prostigmata;Eleutherengona;Raphignathae;Tetranychoidea;Tetranychidae;Tetranychus	0	0	0	0
Buds	M1204450	100	0	578	1048	0.085	0.68	0.976236	tetur24g01160	288	length:288 (mRNA) (n/a) (Mov34/MPN/PAD-1)	0	0	PTHR10540: EIF3F-RELATED	0	0	0	0	cellular organisms;Eukaryota;Opisthokonta;Metazoa;Eumetazoa;Bilateria;Protostomia;Ecdysozoa;Panarthropoda;Arthropoda;Chelicerata;Arachnida;Acari;Acariformes;Trombidiformes;Prostigmata;Eleutherengona;Raphignathae;Tetranychoidea;Tetranychidae;Tetranychus	0	0	0	0
Buds	M1204530	100	0	630	2587	0.042	0.39	0.989671	tetur01g14630	330	length:330 (mRNA) (n/a) (TAR DNA-binding protein 43)	GO:0000166	0	PTHR10432: RNA-BINDING PROTEIN	0	0	0	0	cellular organisms;Eukaryota;Opisthokonta;Metazoa;Eumetazoa;Bilateria;Protostomia;Ecdysozoa;Panarthropoda;Arthropoda;Chelicerata;Arachnida;Acari;Acariformes;Trombidiformes;Prostigmata;Eleutherengona;Raphignathae;Tetranychoidea;Tetranychidae;Tetranychus	0	0	0	0
stems	M1204541	0	0	0	0	0.51	3.5	0.961751	0	0	0	0	0	0	0	0	0	0	0	0	0	0	0
stems	M1204590	99.25	1e-92	272	678	0.18	3.1	0.999999	SapurV1A.0345s0280.1.p	133	nuclear transport factor 2	GO:0005622;GO:0006810	PF02136	PTHR12612	0	0	0	KOG2104	cellular organisms;Eukaryota;Viridiplantae;Streptophyta;Streptophytina;Embryophyta;Tracheophyta;Euphyllophyta;Spermatophyta;Magnoliophyta;Mesangiospermae;eudicotyledons;Gunneridae;Pentapetalae;rosids;fabi ds;Malpighiales;Salicaceae;Saliceae;Salix;Salix purpurea	0	0	0	0
Buds	M1204710	100	7e-84	252	539	0.26	2.3	0.978442	tetur32g02010	302	length:302 (mRNA) (n/a) (40S ribosomal protein SA)	GO:0003735;GO:0006412;GO:0015935	0	0	0	0	0	0	cellular organisms;Eukaryota;Opisthokonta;Metazoa;Eumetazoa;Bilateria;Protostomia;Ecdysozoa;Panarthropoda;Arthropoda;Chelicerata;Arachnida;Acari;Acariformes;Trombidiformes;Prostigmata;Eleutherengona;Raphignathae;Tetranychoidea;Tetranychidae;Tetranychus	0	0	0	0
Buds	M1204711	100	2e-108	317	670	0.29	4.1	0.995802	tetur32g02010	302	length:302 (mRNA) (n/a) (40S ribosomal protein SA)	GO:0003735;GO:0006412;GO:0015935	0	0	0	0	0	0	cellular organisms;Eukaryota;Opisthokonta;Metazoa;Eumetazoa;Bilateria;Protostomia;Ecdysozoa;Panarthropoda;Arthropoda;Chelicerata;Arachnida;Acari;Acariformes;Trombidiformes;Prostigmata;Eleutherengona;Raphignathae;Tetranychoidea;Tetranychidae;Tetranychus	0	0	0	0
stems	M1204730	99.31	8e-82	253	1300	44	26	1	SapurV1A.0418s0250.1.p	145	hypothetical protein	0	0	0	0	0	0	0	cellular organisms;Eukaryota;Viridiplantae;Streptophyta;Streptophytina;Embryophyta;Tracheophyta;Euphyllophyta;Spermatophyta;Magnoliophyta;Mesangiospermae;eudicotyledons;Gunneridae;Pentapetalae;rosids;fabi ds;Malpighiales;Salicaceae;Saliceae;Salix;Salix purpurea	0	0	0	0
Buds	M1204860	100	0	1131	2324	0.056	0.66	0.991422	tetur29g00420	688	length:688 (mRNA) (n/a) (macoilin)	0	0	PTHR13289: PROTEIN PHOSPHATASE 1-BINDING PROTEIN BIFOCAL	0	0	0	0	cellular organisms;Eukaryota;Opisthokonta;Metazoa;Eumetazoa;Bilateria;Protostomia;Ecdysozoa;Panarthropoda;Arthropoda;Chelicerata;Arachnida;Acari;Acariformes;Trombidiformes;Prostigmata;Eleutherengona;Raphignathae;Tetranychoidea;Tetranychidae;Tetranychus	0	0	0	0
Buds	M1205000	100	7e-146	424	1523	0.097	0.92	0.985983	tetur29g00190	300	length:300 (mRNA) (PHB2) (Prohibitin-2) (PHB2) (Prohibitin-2)	0	0	0	0	0	0	0	cellular organisms;Eukaryota;Opisthokonta;Metazoa;Eumetazoa;Bilateria;Protostomia;Ecdysozoa;Panarthropoda;Arthropoda;Chelicerata;Arachnida;Acari;Acariformes;Trombidiformes;Prostigmata;Eleutherengona;Raphignathae;Tetranychoidea;Tetranychidae;Tetranychus	0	0	0	0
stems	M1205050	0	0	0	0	0.54	1.9	0.973122	0	0	0	0	0	0	0	0	0	0	0	0	0	0	0
Buds	M1205260	100	0	795	2326	0.026	0.35	0.989303	tetur10g04540	490	length:490 (mRNA) (n/a) (coiled-coil domain-containing protein 47 precursor)	0	0	0	0	0	0	0	cellular organisms;Eukaryota;Opisthokonta;Metazoa;Eumetazoa;Bilateria;Protostomia;Ecdysozoa;Panarthropoda;Arthropoda;Chelicerata;Arachnida;Acari;Acariformes;Trombidiformes;Prostigmata;Eleutherengona;Raphignathae;Tetranychoidea;Tetranychidae;Tetranychus	0	0	0	0
stems	M1205690	99.4	0	533	2321	10	6.9	1	SapurV1A.0017s0860.1.p	334	hypothetical protein	0	0	0	0	0	0	0	cellular organisms;Eukaryota;Viridiplantae;Streptophyta;Streptophytina;Embryophyta;Tracheophyta;Euphyllophyta;Spermatophyta;Magnoliophyta;Mesangiospermae;eudicotyledons;Gunneridae;Pentapetalae;rosids;fabi ds;Malpighiales;Salicaceae;Saliceae;Salix;Salix purpurea	0	0	0	0
stems	M1206160	99.26	8e-64	201	854	0.018	1.1	0.998833	SapurV1A.1735s0020.1.p	135	hypothetical protein	0	0	0	0	0	0	0	cellular organisms;Eukaryota;Viridiplantae;Streptophyta;Streptophytina;Embryophyta;Tracheophyta;Euphyllophyta;Spermatophyta;Magnoliophyta;Mesangiospermae;eudicotyledons;Gunneridae;Pentapetalae;rosids;fabi ds;Malpighiales;Salicaceae;Saliceae;Salix;Salix purpurea	0	0	0	0
Buds	M1206280	99.41	7e-95	290	1737	0.035	0.59	0.996861	tetur06g00900	174	length:174 (mRNA) (n/a) (Polyubiqutin 1)	0	0	PTHR10666: UBIQUITIN	0	0	0	0	cellular organisms;Eukaryota;Opisthokonta;Metazoa;Eumetazoa;Bilateria;Protostomia;Ecdysozoa;Panarthropoda;Arthropoda;Chelicerata;Arachnida;Acari;Acariformes;Trombidiformes;Prostigmata;Eleutherengona;Raphignathae;Tetranychoidea;Tetranychidae;Tetranychus	0	0	0	0
stems	M1206740	100	1e-21	92.4	642	46	22	0.999976	SapurV1A.1260s0040.1.p	389	glutaredoxin family protein	GO:0009055;GO:0015035;GO:0045454	PF00462	PTHR10168:SF44	0	0	0	KOG2824	cellular organisms;Eukaryota;Viridiplantae;Streptophyta;Streptophytina;Embryophyta;Tracheophyta;Euphyllophyta;Spermatophyta;Magnoliophyta;Mesangiospermae;eudicotyledons;Gunneridae;Pentapetalae;rosids;fabi ds;Malpighiales;Salicaceae;Saliceae;Salix;Salix purpurea	0	0	0	0
stems	M1206770	99.07	3e-60	192	696	1.6	1.1	0.983123	SapurV1A.0918s0090.1.p	205	lysine decarboxylase, putative	0	PF03641	0	0	0	0	0	cellular organisms;Eukaryota;Viridiplantae;Streptophyta;Streptophytina;Embryophyta;Tracheophyta;Euphyllophyta;Spermatophyta;Magnoliophyta;Mesangiospermae;eudicotyledons;Gunneridae;Pentapetalae;rosids;fabi ds;Malpighiales;Salicaceae;Saliceae;Salix;Salix purpurea	0	0	0	0
stems	M1206790	99.04	0	1025	2036	0.54	12	0.999889	SapurV1A.0098s0410.1.p	521	endo-1,4-beta-glucanase	GO:0004553;GO:0005975	PF00759	PTHR22298	0	0	0	0	cellular organisms;Eukaryota;Viridiplantae;Streptophyta;Streptophytina;Embryophyta;Tracheophyta;Euphyllophyta;Spermatophyta;Magnoliophyta;Mesangiospermae;eudicotyledons;Gunneridae;Pentapetalae;rosids;fabi ds;Malpighiales;Salicaceae;Saliceae;Salix;Salix purpurea	0	0	0	0
Buds	M1207150	100	2e-62	201	1246	0.33	3.1	0.985883	tetur35g01350	150	length:150 (mRNA) (n/a) (Cofilin/actin-depolymerizing factor homolog)	GO:0003779;GO:0005622	0	PTHR11913: COFILIN-RELATED	0	0	0	0	cellular organisms;Eukaryota;Opisthokonta;Metazoa;Eumetazoa;Bilateria;Protostomia;Ecdysozoa;Panarthropoda;Arthropoda;Chelicerata;Arachnida;Acari;Acariformes;Trombidiformes;Prostigmata;Eleutherengona;Raphignathae;Tetranychoidea;Tetranychidae;Tetranychus	0	0	0	0
stems	M1207370	100	2e-08	56.2	1006	5.1	2.7	0.999986	SapurV1A.0688s0010.1.p	440	CBL-interacting kinase	GO:0007165;GO:0004672;GO:0005524;GO:0006468	PF03822;PF00069	PTHR24343:SF130	0	0	0	KOG0583	cellular organisms;Eukaryota;Viridiplantae;Streptophyta;Streptophytina;Embryophyta;Tracheophyta;Euphyllophyta;Spermatophyta;Magnoliophyta;Mesangiospermae;eudicotyledons;Gunneridae;Pentapetalae;rosids;fabi ds;Malpighiales;Salicaceae;Saliceae;Salix;Salix purpurea	0	0	0	0
stems	M1207440	100	1e-96	293	1472	43	30	0.999325	SapurV1A.0158s0220.1.p	146	BZIP transcription factor	GO:0003700;GO:0006355;GO:0043565;GO:0046983	PF00170	PTHR22952:SF61	0	0	0	0	cellular organisms;Eukaryota;Viridiplantae;Streptophyta;Streptophytina;Embryophyta;Tracheophyta;Euphyllophyta;Spermatophyta;Magnoliophyta;Mesangiospermae;eudicotyledons;Gunneridae;Pentapetalae;rosids;fabi ds;Malpighiales;Salicaceae;Saliceae;Salix;Salix purpurea	0	0	0	0
Buds	M1207620	0	0	0	0	1.5	3	0.994114	0	0	0	0	0	0	0	0	0	0	0	0	0	0	0
Leaves	M1207700	98.77	7e-56	187	245	15	42	1	SapurV1A.0728s0240.1.p	1132	CC-NBS-LRR resistance protein	GO:0005524;GO:0006915	PF00931	PTHR23155	0	0	0	KOG4658	cellular organisms;Eukaryota;Viridiplantae;Streptophyta;Streptophytina;Embryophyta;Tracheophyta;Euphyllophyta;Spermatophyta;Magnoliophyta;Mesangiospermae;eudicotyledons;Gunneridae;Pentapetalae;rosids;fabi ds;Malpighiales;Salicaceae;Saliceae;Salix;Salix purpurea	0	0	0	0
Buds	M1207780	100	1e-10	55.5	632	0.56	7	0.997871	tetur21g00840	72	length:72 (mRNA) (n/a) (Hypothetical protein)	0	0	0	0	0	0	0	cellular organisms;Eukaryota;Opisthokonta;Metazoa;Eumetazoa;Bilateria;Protostomia;Ecdysozoa;Panarthropoda;Arthropoda;Chelicerata;Arachnida;Acari;Acariformes;Trombidiformes;Prostigmata;Eleutherengona;Raphignathae;Tetranychoidea;Tetranychidae;Tetranychus	0	0	0	0
Buds	M1207790	100	0	585	1533	0.35	3.6	0.990605	tetur03g06680	300	length:300 (mRNA) (n/a) (ribosomal protein L5)	GO:0003735;GO:0005622;GO:0005840;GO:0006412;GO:0008097	0	0	0	0	0	0	cellular organisms;Eukaryota;Opisthokonta;Metazoa;Eumetazoa;Bilateria;Protostomia;Ecdysozoa;Panarthropoda;Arthropoda;Chelicerata;Arachnida;Acari;Acariformes;Trombidiformes;Prostigmata;Eleutherengona;Raphignathae;Tetranychoidea;Tetranychidae;Tetranychus	0	0	0	0
Buds	M1207830	100	4e-69	216	934	0.6	9.9	0.999818	tetur01g00130	177	length:177 (mRNA) (CPR 30) (cuticle protein)	GO:0042302	0	PTHR12236: STRUCTURAL CONTITUENT OF CUTICLE	0	0	0	0	cellular organisms;Eukaryota;Opisthokonta;Metazoa;Eumetazoa;Bilateria;Protostomia;Ecdysozoa;Panarthropoda;Arthropoda;Chelicerata;Arachnida;Acari;Acariformes;Trombidiformes;Prostigmata;Eleutherengona;Raphignathae;Tetranychoidea;Tetranychidae;Tetranychus	0	0	0	0
stems	M1207890	94.75	0	581	2517	25	22	0.998756	tr|A9PFB9|A9PFB9_POPTR	502	Putative uncharacterized protein OS=Populus trichocarpa PE=2 SV=1	GO:0016021; GO:0022891	PF00083	0	0	0	0	0	Eukaryota; Viridiplantae; Streptophyta; Embryophyta; Tracheophyta;Spermatophyta; Magnoliophyta; eudicotyledons; Gunneridae;Pentapetalae; rosids; fabids; Malpighiales; Salicaceae; Saliceae;Populus	0	0	0	0
stems	M1207951	100	7e-69	226	622	5.6	2.5	0.999416	SapurV1A.0369s0390.1.p	682	galactoside 2-alpha-L-fucosyltransferase, putative	GO:0008107;GO:0016020;GO:0042546	PF03254	0	0	0	0	0	cellular organisms;Eukaryota;Viridiplantae;Streptophyta;Streptophytina;Embryophyta;Tracheophyta;Euphyllophyta;Spermatophyta;Magnoliophyta;Mesangiospermae;eudicotyledons;Gunneridae;Pentapetalae;rosids;fabi ds;Malpighiales;Salicaceae;Saliceae;Salix;Salix purpurea	0	0	0	0
stems	M1207952	100	0	880	1872	4.5	2.3	0.991596	SapurV1A.0369s0390.1.p	682	galactoside 2-alpha-L-fucosyltransferase, putative	GO:0008107;GO:0016020;GO:0042546	PF03254	0	0	0	0	0	cellular organisms;Eukaryota;Viridiplantae;Streptophyta;Streptophytina;Embryophyta;Tracheophyta;Euphyllophyta;Spermatophyta;Magnoliophyta;Mesangiospermae;eudicotyledons;Gunneridae;Pentapetalae;rosids;fabi ds;Malpighiales;Salicaceae;Saliceae;Salix;Salix purpurea	0	0	0	0
Buds	M1207980	94	2e-89	288	451	62	41	1	SapurV1A.0349s0030.3.p	1842	phosphatidylinositol 4-kinase	GO:0004428;GO:0046854;GO:0048015	PF00613	PTHR10048	0	0	0	KOG0902	cellular organisms;Eukaryota;Viridiplantae;Streptophyta;Streptophytina;Embryophyta;Tracheophyta;Euphyllophyta;Spermatophyta;Magnoliophyta;Mesangiospermae;eudicotyledons;Gunneridae;Pentapetalae;rosids;fabi ds;Malpighiales;Salicaceae;Saliceae;Salix;Salix purpurea	0	0	0	0
stems	M1208070	99.67	0	996	3211	49	48	0.965133	SapurV1A.0454s0160.1.p	612	skip/SNW domain protein	GO:0000398;GO:0005681	PF02731	PTHR12096	0	0	K06063	KOG2441	cellular organisms;Eukaryota;Viridiplantae;Streptophyta;Streptophytina;Embryophyta;Tracheophyta;Euphyllophyta;Spermatophyta;Magnoliophyta;Mesangiospermae;eudicotyledons;Gunneridae;Pentapetalae;rosids;fabi ds;Malpighiales;Salicaceae;Saliceae;Salix;Salix purpurea	0	0	0	0
stems	M1208181	100	3e-97	298	1299	76	60	0.988086	SapurV1A.0132s0160.1.p	320	zinc knuckle protein	0	0	0	0	0	0	KOG2985	cellular organisms;Eukaryota;Viridiplantae;Streptophyta;Streptophytina;Embryophyta;Tracheophyta;Euphyllophyta;Spermatophyta;Magnoliophyta;Mesangiospermae;eudicotyledons;Gunneridae;Pentapetalae;rosids;fabi ds;Malpighiales;Salicaceae;Saliceae;Salix;Salix purpurea	0	0	0	0
Leaves	M1208381	100	2e-35	127	270	8.6	14	0.998074	SapurV1A.0348s0230.2.p	493	plastid S1 binding domain protein, putative	GO:0003723	PF00575	PTHR10287	0	0	0	0	cellular organisms;Eukaryota;Viridiplantae;Streptophyta;Streptophytina;Embryophyta;Tracheophyta;Euphyllophyta;Spermatophyta;Magnoliophyta;Mesangiospermae;eudicotyledons;Gunneridae;Pentapetalae;rosids;fabi ds;Malpighiales;Salicaceae;Saliceae;Salix;Salix purpurea	0	0	0	0
Buds	M1208590	84.39	9e-90	286	2286	15	23	0.98341	SapurV1A.0013s0910.1.p	236	DUF2358 family protein	0	PF10184	0	0	0	0	KOG4457	cellular organisms;Eukaryota;Viridiplantae;Streptophyta;Streptophytina;Embryophyta;Tracheophyta;Euphyllophyta;Spermatophyta;Magnoliophyta;Mesangiospermae;eudicotyledons;Gunneridae;Pentapetalae;rosids;fabi ds;Malpighiales;Salicaceae;Saliceae;Salix;Salix purpurea	0	0	0	0
stems	M1208701	100	0	970	1890	1.1	3.7	0.997889	SapurV1A.0236s0220.2.p	779	minichromosome maintenance family (MCM) protein	GO:0003677;GO:0005524;GO:0006260	PF00493	PTHR11630:SF43	0	0	0	KOG0480	cellular organisms;Eukaryota;Viridiplantae;Streptophyta;Streptophytina;Embryophyta;Tracheophyta;Euphyllophyta;Spermatophyta;Magnoliophyta;Mesangiospermae;eudicotyledons;Gunneridae;Pentapetalae;rosids;fabi ds;Malpighiales;Salicaceae;Saliceae;Salix;Salix purpurea	0	0	0	0
Buds	M1208800	52	4e-06	43.5	825	0.23	13	0.999994	tetur05g04970	65	length:65 (mRNA) (n/a) (nematoblast-specific protein)	0	0	0	0	0	0	0	cellular organisms;Eukaryota;Opisthokonta;Metazoa;Eumetazoa;Bilateria;Protostomia;Ecdysozoa;Panarthropoda;Arthropoda;Chelicerata;Arachnida;Acari;Acariformes;Trombidiformes;Prostigmata;Eleutherengona;Raphignathae;Tetranychoidea;Tetranychidae;Tetranychus	0	0	0	0
stems	M1208930	100	2e-07	51.6	653	14	9.9	0.999906	SapurV1A.0042s0660.1.p	439	C2 domain protein	GO:0005515	PF00168	0	0	0	0	0	cellular organisms;Eukaryota;Viridiplantae;Streptophyta;Streptophytina;Embryophyta;Tracheophyta;Euphyllophyta;Spermatophyta;Magnoliophyta;Mesangiospermae;eudicotyledons;Gunneridae;Pentapetalae;rosids;fabi ds;Malpighiales;Salicaceae;Saliceae;Salix;Salix purpurea	0	0	0	0
stems	M1209010	92.44	0	544	1699	5.7	10	0.996154	SapurV1A.0081s0580.1.p	339	tyrosine phosphatase, putative	0	0	PTHR17130:SF11	0	0	0	0	cellular organisms;Eukaryota;Viridiplantae;Streptophyta;Streptophytina;Embryophyta;Tracheophyta;Euphyllophyta;Spermatophyta;Magnoliophyta;Mesangiospermae;eudicotyledons;Gunneridae;Pentapetalae;rosids;fabi ds;Malpighiales;Salicaceae;Saliceae;Salix;Salix purpurea	0	0	0	0
stems	M1209020	0	0	0	0	10	6.4	0.95389	0	0	0	0	0	0	0	0	0	0	0	0	0	0	0
stems	M1209021	100	8e-63	197	295	39	13	1	SapurV1A.1274s0060.1.p	316	cytidine deaminase	GO:0004126;GO:0008270;GO:0016787	PF08211;PF00383	PTHR11644:SF5	0	3.5.4.5	K01489	KOG0833	cellular organisms;Eukaryota;Viridiplantae;Streptophyta;Streptophytina;Embryophyta;Tracheophyta;Euphyllophyta;Spermatophyta;Magnoliophyta;Mesangiospermae;eudicotyledons;Gunneridae;Pentapetalae;rosids;fabi ds;Malpighiales;Salicaceae;Saliceae;Salix;Salix purpurea	0	0	0	0
stems	M1209022	99.51	9e-136	394	1079	52	26	0.951945	SapurV1A.1274s0060.1.p	316	cytidine deaminase	GO:0004126;GO:0008270;GO:0016787	PF08211;PF00383	PTHR11644:SF5	0	3.5.4.5	K01489	KOG0833	cellular organisms;Eukaryota;Viridiplantae;Streptophyta;Streptophytina;Embryophyta;Tracheophyta;Euphyllophyta;Spermatophyta;Magnoliophyta;Mesangiospermae;eudicotyledons;Gunneridae;Pentapetalae;rosids;fabi ds;Malpighiales;Salicaceae;Saliceae;Salix;Salix purpurea	0	0	0	0
Buds	M1209360	100	2e-123	355	845	0.34	5.7	0.999769	tetur28g00520	222	length:222 (mRNA) (n/a) (phospholipid hydroperoxide glutathione peroxidase)	GO:0004602;GO:0006979;GO:0055114	0	0	0	0	0	0	cellular organisms;Eukaryota;Opisthokonta;Metazoa;Eumetazoa;Bilateria;Protostomia;Ecdysozoa;Panarthropoda;Arthropoda;Chelicerata;Arachnida;Acari;Acariformes;Trombidiformes;Prostigmata;Eleutherengona;Raphignathae;Tetranychoidea;Tetranychidae;Tetranychus	0	0	0	0
Buds	M1209640	99.28	1e-94	275	600	0.42	4.8	0.995169	tetur02g10770	138	length:138 (mRNA) (n/a) (AGAP002847-PA)	0	0	PTHR11306: NIEMANN PICK TYPE C2 PROTEIN NPC2-RELATED	0	0	0	0	cellular organisms;Eukaryota;Opisthokonta;Metazoa;Eumetazoa;Bilateria;Protostomia;Ecdysozoa;Panarthropoda;Arthropoda;Chelicerata;Arachnida;Acari;Acariformes;Trombidiformes;Prostigmata;Eleutherengona;Raphignathae;Tetranychoidea;Tetranychidae;Tetranychus	0	0	0	0
stems	M1209651	100	5e-97	288	569	4.7	2.2	0.994135	SapurV1A.1241s0160.1.p	301	dehydration-responsive protein RD22, putative	0	PF03181	0	0	0	0	0	cellular organisms;Eukaryota;Viridiplantae;Streptophyta;Streptophytina;Embryophyta;Tracheophyta;Euphyllophyta;Spermatophyta;Magnoliophyta;Mesangiospermae;eudicotyledons;Gunneridae;Pentapetalae;rosids;fabi ds;Malpighiales;Salicaceae;Saliceae;Salix;Salix purpurea	0	0	0	0
Buds	M1210100	71.67	2e-86	271	1107	30	460	0.994611	tr|B9H1F5|B9H1F5_POPTR	175	Uncharacterized protein OS=Populus trichocarpa GN=POPTR_0004s01950g PE=4 SV=1	GO:0006952; GO:0009607	PF00407	0	pop:POPTR_0004s01950g;	0	0	0	Eukaryota; Viridiplantae; Streptophyta; Embryophyta; Tracheophyta;Spermatophyta; Magnoliophyta; eudicotyledons; Gunneridae;Pentapetalae; rosids; fabids; Malpighiales; Salicaceae; Saliceae;Populus	0	0	0	0
stems	M1210100	71.67	2e-86	271	1107	60	2500	0.99986	tr|B9H1F5|B9H1F5_POPTR	175	Uncharacterized protein OS=Populus trichocarpa GN=POPTR_0004s01950g PE=4 SV=1	GO:0006952; GO:0009607	PF00407	0	pop:POPTR_0004s01950g;	0	0	0	Eukaryota; Viridiplantae; Streptophyta; Embryophyta; Tracheophyta;Spermatophyta; Magnoliophyta; eudicotyledons; Gunneridae;Pentapetalae; rosids; fabids; Malpighiales; Salicaceae; Saliceae;Populus	0	0	0	0
stems	M1210150	0	0	0	0	0.068	0.47	0.957099	0	0	0	0	0	0	0	0	0	0	0	0	0	0	0
Leaves	M1210270	0	0	0	0	0.69	2.4	0.999976	0	0	0	0	0	0	0	0	0	0	0	0	0	0	0
stems	M1210301	100	2e-97	297	1368	55	47	0.9939	SapurV1A.0623s0060.1.p	228	DUF1685 family protein	0	PF07939	0	0	0	0	0	cellular organisms;Eukaryota;Viridiplantae;Streptophyta;Streptophytina;Embryophyta;Tracheophyta;Euphyllophyta;Spermatophyta;Magnoliophyta;Mesangiospermae;eudicotyledons;Gunneridae;Pentapetalae;rosids;fabi ds;Malpighiales;Salicaceae;Saliceae;Salix;Salix purpurea	0	0	0	0
stems	M1210310	98.55	3e-39	140	214	15	53	0.997818	SapurV1A.1942s0010.1.p	953	CC-NBS-LRR resistance protein	GO:0005524;GO:0006915	PF00931	PTHR23155	0	0	0	KOG4658	cellular organisms;Eukaryota;Viridiplantae;Streptophyta;Streptophytina;Embryophyta;Tracheophyta;Euphyllophyta;Spermatophyta;Magnoliophyta;Mesangiospermae;eudicotyledons;Gunneridae;Pentapetalae;rosids;fabi ds;Malpighiales;Salicaceae;Saliceae;Salix;Salix purpurea	0	0	0	0
stems	M1210320	98.73	6e-36	123	516	0.19	2.4	0.974879	SapurV1A.0317s0180.1.p	79	hypothetical protein	0	0	0	0	0	0	0	cellular organisms;Eukaryota;Viridiplantae;Streptophyta;Streptophytina;Embryophyta;Tracheophyta;Euphyllophyta;Spermatophyta;Magnoliophyta;Mesangiospermae;eudicotyledons;Gunneridae;Pentapetalae;rosids;fabi ds;Malpighiales;Salicaceae;Saliceae;Salix;Salix purpurea	0	0	0	0
Leaves	M1210850	100	2e-157	446	1113	7.9	11	0.999643	SapurV1A.0009s1010.1.p	213	A-type response regulator	GO:0000156;GO:0000160;GO:0006355	PF00072	PTHR26402:SF52	0	0	0	0	cellular organisms;Eukaryota;Viridiplantae;Streptophyta;Streptophytina;Embryophyta;Tracheophyta;Euphyllophyta;Spermatophyta;Magnoliophyta;Mesangiospermae;eudicotyledons;Gunneridae;Pentapetalae;rosids;fabi ds;Malpighiales;Salicaceae;Saliceae;Salix;Salix purpurea	0	0	0	0
stems	M1210890	97.85	0	1174	4526	17	16	0.999468	SapurV1A.0537s0060.1.p	675	galactoside 2-alpha-L-fucosyltransferase, putative	GO:0008107;GO:0016020;GO:0042546	PF03254	0	0	0	0	0	cellular organisms;Eukaryota;Viridiplantae;Streptophyta;Streptophytina;Embryophyta;Tracheophyta;Euphyllophyta;Spermatophyta;Magnoliophyta;Mesangiospermae;eudicotyledons;Gunneridae;Pentapetalae;rosids;fabi ds;Malpighiales;Salicaceae;Saliceae;Salix;Salix purpurea	0	0	0	0
stems	M1210901	98.41	6e-15	75.9	892	14	10	0.997978	SapurV1A.0133s0370.3.p	531	zinc finger CCCH domain protein	GO:0003676;GO:0008270	PF00642	PTHR14493:SF22	0	0	0	KOG1595	cellular organisms;Eukaryota;Viridiplantae;Streptophyta;Streptophytina;Embryophyta;Tracheophyta;Euphyllophyta;Spermatophyta;Magnoliophyta;Mesangiospermae;eudicotyledons;Gunneridae;Pentapetalae;rosids;fabi ds;Malpighiales;Salicaceae;Saliceae;Salix;Salix purpurea	0	0	0	0
Leaves	M1211040	84.78	8e-52	157	706	0.67	1.7	0.999999	SapurV1A.0278s0360.1.p	125	replication factor RFC1 carboxy-terminal domain protein	GO:0003689;GO:0005524;GO:0005663;GO:0006260	PF08519	0	0	0	0	0	cellular organisms;Eukaryota;Viridiplantae;Streptophyta;Streptophytina;Embryophyta;Tracheophyta;Euphyllophyta;Spermatophyta;Magnoliophyta;Mesangiospermae;eudicotyledons;Gunneridae;Pentapetalae;rosids;fabi ds;Malpighiales;Salicaceae;Saliceae;Salix;Salix purpurea	0	0	0	0
stems	M1211040	84.78	8e-52	157	706	0	3.3	1	SapurV1A.0278s0360.1.p	125	replication factor RFC1 carboxy-terminal domain protein	GO:0003689;GO:0005524;GO:0005663;GO:0006260	PF08519	0	0	0	0	0	cellular organisms;Eukaryota;Viridiplantae;Streptophyta;Streptophytina;Embryophyta;Tracheophyta;Euphyllophyta;Spermatophyta;Magnoliophyta;Mesangiospermae;eudicotyledons;Gunneridae;Pentapetalae;rosids;fabi ds;Malpighiales;Salicaceae;Saliceae;Salix;Salix purpurea	0	0	0	0
Buds	M1211070	100	1e-10	53.1	308	0.2	2.5	0.987247	tetur38g00723	41	length:41 (mRNA) (n/a) (n/a)	0	0	0	0	0	0	0	cellular organisms;Eukaryota;Opisthokonta;Metazoa;Eumetazoa;Bilateria;Protostomia;Ecdysozoa;Panarthropoda;Arthropoda;Chelicerata;Arachnida;Acari;Acariformes;Trombidiformes;Prostigmata;Eleutherengona;Raphignathae;Tetranychoidea;Tetranychidae;Tetranychus	0	0	0	0
stems	M1211180	100	6e-105	318	1488	2.4	1.3	0.985653	SapurV1A.0019s0280.1.p	251	C2H2-type zinc-finger protein, putative	0	0	PTHR26374:SF459	0	0	0	0	cellular organisms;Eukaryota;Viridiplantae;Streptophyta;Streptophytina;Embryophyta;Tracheophyta;Euphyllophyta;Spermatophyta;Magnoliophyta;Mesangiospermae;eudicotyledons;Gunneridae;Pentapetalae;rosids;fabi ds;Malpighiales;Salicaceae;Saliceae;Salix;Salix purpurea	0	0	0	0
stems	M1211230	100	2e-140	413	863	61	49	0.980047	SapurV1A.0142s0190.2.p	609	ubiquitin and WLM domain protein	0	PF09409;PF08325	PTHR23153:SF20	0	0	0	KOG4842	cellular organisms;Eukaryota;Viridiplantae;Streptophyta;Streptophytina;Embryophyta;Tracheophyta;Euphyllophyta;Spermatophyta;Magnoliophyta;Mesangiospermae;eudicotyledons;Gunneridae;Pentapetalae;rosids;fabi ds;Malpighiales;Salicaceae;Saliceae;Salix;Salix purpurea	0	0	0	0
stems	M1211381	100	3e-58	197	1244	0.43	5.6	0.976195	SapurV1A.0633s0080.1.p	330	outward rectifying potassium channel protein	0	PF07885	PTHR11003:SF5	0	0	0	0	cellular organisms;Eukaryota;Viridiplantae;Streptophyta;Streptophytina;Embryophyta;Tracheophyta;Euphyllophyta;Spermatophyta;Magnoliophyta;Mesangiospermae;eudicotyledons;Gunneridae;Pentapetalae;rosids;fabi ds;Malpighiales;Salicaceae;Saliceae;Salix;Salix purpurea	0	0	0	0
Leaves	M1211480	97.32	0	809	2232	8.7	13	1	SapurV1A.2939s0030.1.p	448	APO RNA-binding protein	0	PF05634	PTHR10388:SF5	0	0	0	0	cellular organisms;Eukaryota;Viridiplantae;Streptophyta;Streptophytina;Embryophyta;Tracheophyta;Euphyllophyta;Spermatophyta;Magnoliophyta;Mesangiospermae;eudicotyledons;Gunneridae;Pentapetalae;rosids;fabi ds;Malpighiales;Salicaceae;Saliceae;Salix;Salix purpurea	0	0	0	0
stems	M1211620	97.92	4e-57	193	290	270	160	0.996867	SapurV1A.0807s0060.1.p	2226	glutamate synthase (NADH)	GO:0006807;GO:0015930;GO:0055114;GO:0016491;GO:0050660;GO:0008152;GO:0006537	PF07992;PF04898;PF00070;PF01493;PF00310;PF01645	PTHR11938:SF1	0	1.4.1.13;1.4.1.14	K00264	KOG0399	cellular organisms;Eukaryota;Viridiplantae;Streptophyta;Streptophytina;Embryophyta;Tracheophyta;Euphyllophyta;Spermatophyta;Magnoliophyta;Mesangiospermae;eudicotyledons;Gunneridae;Pentapetalae;rosids;fabi ds;Malpighiales;Salicaceae;Saliceae;Salix;Salix purpurea	0	0	0	0
Buds	M1211680	100	8e-37	127	454	0.46	5.3	0.98605	SapurV1A.0223s0010.1.p	137	carbon-sulfur lyase, putative	GO:0008152;GO:0016846	PF04828	0	0	0	0	KOG4192	cellular organisms;Eukaryota;Viridiplantae;Streptophyta;Streptophytina;Embryophyta;Tracheophyta;Euphyllophyta;Spermatophyta;Magnoliophyta;Mesangiospermae;eudicotyledons;Gunneridae;Pentapetalae;rosids;fabi ds;Malpighiales;Salicaceae;Saliceae;Salix;Salix purpurea	0	0	0	0
stems	M1211861	88.82	7e-84	251	611	0.36	1.3	0.985365	SapurV1A.1305s0040.1.p	190	kunitz-type protease inhibitor KPI-A2	GO:0004866	PF00197	0	0	0	0	0	cellular organisms;Eukaryota;Viridiplantae;Streptophyta;Streptophytina;Embryophyta;Tracheophyta;Euphyllophyta;Spermatophyta;Magnoliophyta;Mesangiospermae;eudicotyledons;Gunneridae;Pentapetalae;rosids;fabi ds;Malpighiales;Salicaceae;Saliceae;Salix;Salix purpurea	0	0	0	0
stems	M1212000	99.67	0	560	2375	1.8	0.75	0.994161	SapurV1A.0213s0290.1.p	300	C2H2-type zinc-finger protein, putative	0	0	PTHR26374:SF459	0	0	0	0	cellular organisms;Eukaryota;Viridiplantae;Streptophyta;Streptophytina;Embryophyta;Tracheophyta;Euphyllophyta;Spermatophyta;Magnoliophyta;Mesangiospermae;eudicotyledons;Gunneridae;Pentapetalae;rosids;fabi ds;Malpighiales;Salicaceae;Saliceae;Salix;Salix purpurea	0	0	0	0
Buds	M1212093	0	0	0	0	13	3.5	0.999986	0	0	0	0	0	0	0	0	0	0	0	0	0	0	0
Buds	M1212110	99.46	2e-108	315	828	0.061	0.5	0.975816	tetur09g03330	187	length:187 (mRNA) (n/a) (multiple coagulation factor deficiency 2)	GO:0005509	0	PTHR23104: MULTIPLE COAGULATION FACTOR DEFICIENCY PROTEIN 2 (NEURAL STEM CELL DERIVED NEURONAL SURVIVAL PROTEIN	0	0	0	0	cellular organisms;Eukaryota;Opisthokonta;Metazoa;Eumetazoa;Bilateria;Protostomia;Ecdysozoa;Panarthropoda;Arthropoda;Chelicerata;Arachnida;Acari;Acariformes;Trombidiformes;Prostigmata;Eleutherengona;Raphignathae;Tetranychoidea;Tetranychidae;Tetranychus	0	0	0	0
stems	M1212160	93.81	1e-52	171	826	0.41	2.1	0.981436	SapurV1A.0302s0310.1.p	113	hypothetical protein	0	0	0	0	0	0	0	cellular organisms;Eukaryota;Viridiplantae;Streptophyta;Streptophytina;Embryophyta;Tracheophyta;Euphyllophyta;Spermatophyta;Magnoliophyta;Mesangiospermae;eudicotyledons;Gunneridae;Pentapetalae;rosids;fabi ds;Malpighiales;Salicaceae;Saliceae;Salix;Salix purpurea	0	0	0	0
Buds	M1212210	0	0	0	0	0.53	1.8	0.958144	0	0	0	0	0	0	0	0	0	0	0	0	0	0	0
Leaves	M1212370	100	9e-50	170	1750	4.1	6.1	0.999669	SapurV1A.0132s0050.1.p	99	allyl alcohol dehydrogenase-like protein	0	0	0	0	1.-.-.-	K00540	0	cellular organisms;Eukaryota;Viridiplantae;Streptophyta;Streptophytina;Embryophyta;Tracheophyta;Euphyllophyta;Spermatophyta;Magnoliophyta;Mesangiospermae;eudicotyledons;Gunneridae;Pentapetalae;rosids;fabi ds;Malpighiales;Salicaceae;Saliceae;Salix;Salix purpurea	0	0	0	0
Buds	M1212390	98.15	0	724	1589	0.26	0.027	0.989823	SapurV1A.0705s0090.1.p	437	homogentisate phytyltransferase	GO:0004659;GO:0016021	PF01040	PTHR11048:SF1	0	0	0	0	cellular organisms;Eukaryota;Viridiplantae;Streptophyta;Streptophytina;Embryophyta;Tracheophyta;Euphyllophyta;Spermatophyta;Magnoliophyta;Mesangiospermae;eudicotyledons;Gunneridae;Pentapetalae;rosids;fabi ds;Malpighiales;Salicaceae;Saliceae;Salix;Salix purpurea	0	0	0	0
Buds	M1212460	0	0	0	0	0.25	3.4	0.996292	0	0	0	0	0	0	0	0	0	0	0	0	0	0	0
stems	M1212530	99.57	0	931	1679	0.29	2.9	0.980847	SapurV1A.0112s0200.1.p	767	Serine/Threonine kinase domain protein	GO:0004672;GO:0006468;GO:0005488	PF07714;PF00020	PTHR24420:SF653	0	0	0	KOG1187	cellular organisms;Eukaryota;Viridiplantae;Streptophyta;Streptophytina;Embryophyta;Tracheophyta;Euphyllophyta;Spermatophyta;Magnoliophyta;Mesangiospermae;eudicotyledons;Gunneridae;Pentapetalae;rosids;fabi ds;Malpighiales;Salicaceae;Saliceae;Salix;Salix purpurea	0	0	0	0
Buds	M1212960	100	5e-94	275	672	0.43	3.6	0.981881	tetur01g09390	149	length:149 (mRNA) (n/a) (ribosomal protein L28)	GO:0003735;GO:0005622;GO:0005840;GO:0006412	0	0	0	0	0	0	cellular organisms;Eukaryota;Opisthokonta;Metazoa;Eumetazoa;Bilateria;Protostomia;Ecdysozoa;Panarthropoda;Arthropoda;Chelicerata;Arachnida;Acari;Acariformes;Trombidiformes;Prostigmata;Eleutherengona;Raphignathae;Tetranychoidea;Tetranychidae;Tetranychus	0	0	0	0
stems	M1212970	95.59	0	802	2268	1.4	4.3	0.993188	SapurV1A.0288s0150.1.p	423	core-2/I-branching enzyme	GO:0008375;GO:0016020	PF02485	PTHR19297:SF2	0	0	0	KOG0799	cellular organisms;Eukaryota;Viridiplantae;Streptophyta;Streptophytina;Embryophyta;Tracheophyta;Euphyllophyta;Spermatophyta;Magnoliophyta;Mesangiospermae;eudicotyledons;Gunneridae;Pentapetalae;rosids;fabi ds;Malpighiales;Salicaceae;Saliceae;Salix;Salix purpurea	0	0	0	0
stems	M1213010	0	0	0	0	1.7	4	0.995895	0	0	0	0	0	0	0	0	0	0	0	0	0	0	0
stems	M1213660	0	0	0	0	81	60	0.984106	0	0	0	0	0	0	0	0	0	0	0	0	0	0	0
Buds	M1213710	100	0	527	1218	0.09	1.4	0.997052	tetur02g03220	579	length:579 (mRNA) (n/a) (UBA-like)	0	0	0	0	0	0	0	cellular organisms;Eukaryota;Opisthokonta;Metazoa;Eumetazoa;Bilateria;Protostomia;Ecdysozoa;Panarthropoda;Arthropoda;Chelicerata;Arachnida;Acari;Acariformes;Trombidiformes;Prostigmata;Eleutherengona;Raphignathae;Tetranychoidea;Tetranychidae;Tetranychus	0	0	0	0
Buds	M1213750	0	0	0	0	0.52	0.087	0.95891	0	0	0	0	0	0	0	0	0	0	0	0	0	0	0
Buds	M1214400	99.38	0	1228	2288	0.1	1.2	0.994802	tetur05g06230	646	length:646 (mRNA) (n/a) (dolichyl-diphosphooligosaccharide--protein glycosyltransferase subunit 2)	GO:0004579;GO:0005789;GO:0008250;GO:0018279	0	0	0	0	0	0	cellular organisms;Eukaryota;Opisthokonta;Metazoa;Eumetazoa;Bilateria;Protostomia;Ecdysozoa;Panarthropoda;Arthropoda;Chelicerata;Arachnida;Acari;Acariformes;Trombidiformes;Prostigmata;Eleutherengona;Raphignathae;Tetranychoidea;Tetranychidae;Tetranychus	0	0	0	0
stems	M1214560	100	0	635	1583	7.7	6.6	0.985907	SapurV1A.0086s0090.1.p	331	inactive poly [ADP-ribose] polymerase SRO3, putative	0	PF12174	PTHR14453:SF5	0	0	0	0	cellular organisms;Eukaryota;Viridiplantae;Streptophyta;Streptophytina;Embryophyta;Tracheophyta;Euphyllophyta;Spermatophyta;Magnoliophyta;Mesangiospermae;eudicotyledons;Gunneridae;Pentapetalae;rosids;fabi ds;Malpighiales;Salicaceae;Saliceae;Salix;Salix purpurea	0	0	0	0
Buds	M1214580	0	0	0	0	6.1	4.1	0.981666	0	0	0	0	0	0	0	0	0	0	0	0	0	0	0
Buds	M1214830	100	1e-40	136	380	0.1	1.6	0.999064	tetur31g00920	199	length:199 (mRNA) (ApoD24) (Apolipoprotein D precursor) (n/a) (apolipoprotein D precursor)	0	0	0	0	0	0	0	cellular organisms;Eukaryota;Opisthokonta;Metazoa;Eumetazoa;Bilateria;Protostomia;Ecdysozoa;Panarthropoda;Arthropoda;Chelicerata;Arachnida;Acari;Acariformes;Trombidiformes;Prostigmata;Eleutherengona;Raphignathae;Tetranychoidea;Tetranychidae;Tetranychus	0	0	0	0
Buds	M1214831	100	6e-99	286	507	0.066	5.4	0.999991	tetur31g00920	199	length:199 (mRNA) (ApoD24) (Apolipoprotein D precursor) (n/a) (apolipoprotein D precursor)	0	0	0	0	0	0	0	cellular organisms;Eukaryota;Opisthokonta;Metazoa;Eumetazoa;Bilateria;Protostomia;Ecdysozoa;Panarthropoda;Arthropoda;Chelicerata;Arachnida;Acari;Acariformes;Trombidiformes;Prostigmata;Eleutherengona;Raphignathae;Tetranychoidea;Tetranychidae;Tetranychus	0	0	0	0
Buds	M1214870	100	3e-50	163	869	0.13	3.4	0.999901	tetur04g04860	92	length:92 (mRNA) (Cib1) (Beta Thymosin family, putative Ciboulot homologue) (n/a) (Hypothetical protein)	0	0	PTHR20940: FAMILY NOT NAMED	0	0	0	0	cellular organisms;Eukaryota;Opisthokonta;Metazoa;Eumetazoa;Bilateria;Protostomia;Ecdysozoa;Panarthropoda;Arthropoda;Chelicerata;Arachnida;Acari;Acariformes;Trombidiformes;Prostigmata;Eleutherengona;Raphignathae;Tetranychoidea;Tetranychidae;Tetranychus	0	0	0	0
stems	M1215460	90.91	9e-59	187	744	0	4.6	1	SapurV1A.3947s0010.1.p	158	bap Bcr-associated protein, putative	GO:0005783;GO:0006886;GO:0016021	0	PTHR12701:SF1	0	0	0	KOG1962	cellular organisms;Eukaryota;Viridiplantae;Streptophyta;Streptophytina;Embryophyta;Tracheophyta;Euphyllophyta;Spermatophyta;Magnoliophyta;Mesangiospermae;eudicotyledons;Gunneridae;Pentapetalae;rosids;fabi ds;Malpighiales;Salicaceae;Saliceae;Salix;Salix purpurea	0	0	0	0
stems	M1215700	94.69	4e-75	230	554	0.032	1.4	0.998621	SapurV1A.0048s0160.1.p	259	MYB transcription factor	0	PF00249	PTHR10641	0	0	0	0	cellular organisms;Eukaryota;Viridiplantae;Streptophyta;Streptophytina;Embryophyta;Tracheophyta;Euphyllophyta;Spermatophyta;Magnoliophyta;Mesangiospermae;eudicotyledons;Gunneridae;Pentapetalae;rosids;fabi ds;Malpighiales;Salicaceae;Saliceae;Salix;Salix purpurea	0	0	0	0
stems	M1215701	96.91	2e-108	319	815	0.11	1.5	0.985535	SapurV1A.0048s0160.1.p	259	MYB transcription factor	0	PF00249	PTHR10641	0	0	0	0	cellular organisms;Eukaryota;Viridiplantae;Streptophyta;Streptophytina;Embryophyta;Tracheophyta;Euphyllophyta;Spermatophyta;Magnoliophyta;Mesangiospermae;eudicotyledons;Gunneridae;Pentapetalae;rosids;fabi ds;Malpighiales;Salicaceae;Saliceae;Salix;Salix purpurea	0	0	0	0
Buds	M1215810	99.69	0	644	1770	0.38	3.1	0.962387	SapurV1A.5351s0010.1.p	321	xyloglucan endotransglycosylase hydrolase	GO:0004553;GO:0005975;GO:0005618;GO:0006073;GO:0016762;GO:0048046	PF00722;PF06955	PTHR10963:SF14	0	2.4.1.207	K08235	0	cellular organisms;Eukaryota;Viridiplantae;Streptophyta;Streptophytina;Embryophyta;Tracheophyta;Euphyllophyta;Spermatophyta;Magnoliophyta;Mesangiospermae;eudicotyledons;Gunneridae;Pentapetalae;rosids;fabi ds;Malpighiales;Salicaceae;Saliceae;Salix;Salix purpurea	0	0	0	0
stems	M1216070	90.91	8e-07	46.2	216	2.5	51	1	SapurV1A.0286s0010.1.p	331	bark storage protein, putative	GO:0003824;GO:0009116	PF01048	PTHR21234:SF2	0	0	0	0	cellular organisms;Eukaryota;Viridiplantae;Streptophyta;Streptophytina;Embryophyta;Tracheophyta;Euphyllophyta;Spermatophyta;Magnoliophyta;Mesangiospermae;eudicotyledons;Gunneridae;Pentapetalae;rosids;fabi ds;Malpighiales;Salicaceae;Saliceae;Salix;Salix purpurea	0	0	0	0
stems	M1216131	98.99	2e-53	169	299	0.11	5.7	0.99995	SapurV1A.0171s0340.1.p	198	NAC transcription factor protein	GO:0003677;GO:0006355	PF02365	0	0	0	0	0	cellular organisms;Eukaryota;Viridiplantae;Streptophyta;Streptophytina;Embryophyta;Tracheophyta;Euphyllophyta;Spermatophyta;Magnoliophyta;Mesangiospermae;eudicotyledons;Gunneridae;Pentapetalae;rosids;fabi ds;Malpighiales;Salicaceae;Saliceae;Salix;Salix purpurea	0	0	0	0
stems	M1216132	97.62	3e-54	173	440	0.29	3.7	0.996981	SapurV1A.0171s0340.1.p	198	NAC transcription factor protein	GO:0003677;GO:0006355	PF02365	0	0	0	0	0	cellular organisms;Eukaryota;Viridiplantae;Streptophyta;Streptophytina;Embryophyta;Tracheophyta;Euphyllophyta;Spermatophyta;Magnoliophyta;Mesangiospermae;eudicotyledons;Gunneridae;Pentapetalae;rosids;fabi ds;Malpighiales;Salicaceae;Saliceae;Salix;Salix purpurea	0	0	0	0
stems	M1216190	47.76	5e-15	60.8	411	0	8.3	1	SapurV1A.1369s0020.1.p	735	LRR receptor-like Serine/Threonine-kinase, putative	GO:0005515;GO:0004672;GO:0006468	PF00560;PF11721;PF07714	PTHR24420	0	0	0	KOG1187	cellular organisms;Eukaryota;Viridiplantae;Streptophyta;Streptophytina;Embryophyta;Tracheophyta;Euphyllophyta;Spermatophyta;Magnoliophyta;Mesangiospermae;eudicotyledons;Gunneridae;Pentapetalae;rosids;fabi ds;Malpighiales;Salicaceae;Saliceae;Salix;Salix purpurea	0	0	0	0
Buds	M1216240	97.18	5e-42	143	884	0.38	4.6	0.993181	SapurV1A.0048s0240.1.p	71	DUF3774 domain protein	0	PF12609	0	0	0	0	0	cellular organisms;Eukaryota;Viridiplantae;Streptophyta;Streptophytina;Embryophyta;Tracheophyta;Euphyllophyta;Spermatophyta;Magnoliophyta;Mesangiospermae;eudicotyledons;Gunneridae;Pentapetalae;rosids;fabi ds;Malpighiales;Salicaceae;Saliceae;Salix;Salix purpurea	0	0	0	0
Leaves	M1216240	97.18	5e-42	143	884	1.3	2.9	0.966974	SapurV1A.0048s0240.1.p	71	DUF3774 domain protein	0	PF12609	0	0	0	0	0	cellular organisms;Eukaryota;Viridiplantae;Streptophyta;Streptophytina;Embryophyta;Tracheophyta;Euphyllophyta;Spermatophyta;Magnoliophyta;Mesangiospermae;eudicotyledons;Gunneridae;Pentapetalae;rosids;fabi ds;Malpighiales;Salicaceae;Saliceae;Salix;Salix purpurea	0	0	0	0
stems	M1216240	97.18	5e-42	143	884	0.031	1.3	0.998677	SapurV1A.0048s0240.1.p	71	DUF3774 domain protein	0	PF12609	0	0	0	0	0	cellular organisms;Eukaryota;Viridiplantae;Streptophyta;Streptophytina;Embryophyta;Tracheophyta;Euphyllophyta;Spermatophyta;Magnoliophyta;Mesangiospermae;eudicotyledons;Gunneridae;Pentapetalae;rosids;fabi ds;Malpighiales;Salicaceae;Saliceae;Salix;Salix purpurea	0	0	0	0
stems	M1216380	0	0	0	0	1.2	0.68	0.979252	0	0	0	0	0	0	0	0	0	0	0	0	0	0	0
Leaves	M1216530	100	2e-18	81.3	789	43	63	0.999983	SapurV1A.0202s0390.1.p	162	transcription factor-BTF3-like protein	0	PF01849	PTHR10351:SF23	0	0	K01527	KOG2240	cellular organisms;Eukaryota;Viridiplantae;Streptophyta;Streptophytina;Embryophyta;Tracheophyta;Euphyllophyta;Spermatophyta;Magnoliophyta;Mesangiospermae;eudicotyledons;Gunneridae;Pentapetalae;rosids;fabi ds;Malpighiales;Salicaceae;Saliceae;Salix;Salix purpurea	0	0	0	0
Buds	M1216540	85.57	1e-116	346	1490	0.13	2	0.998176	SapurV1A.0101s0090.1.p	186	hypothetical protein	0	0	0	0	0	0	0	cellular organisms;Eukaryota;Viridiplantae;Streptophyta;Streptophytina;Embryophyta;Tracheophyta;Euphyllophyta;Spermatophyta;Magnoliophyta;Mesangiospermae;eudicotyledons;Gunneridae;Pentapetalae;rosids;fabi ds;Malpighiales;Salicaceae;Saliceae;Salix;Salix purpurea	0	0	0	0
Buds	M1217030	98.22	2e-151	429	940	0.63	0.055	0.971937	SapurV1A.0218s0120.1.p	227	rhicadhesin receptor, putative	GO:0045735	PF00190	0	0	0	0	0	cellular organisms;Eukaryota;Viridiplantae;Streptophyta;Streptophytina;Embryophyta;Tracheophyta;Euphyllophyta;Spermatophyta;Magnoliophyta;Mesangiospermae;eudicotyledons;Gunneridae;Pentapetalae;rosids;fabi ds;Malpighiales;Salicaceae;Saliceae;Salix;Salix purpurea	0	0	0	0
stems	M1217120	0	0	0	0	3.3	7	0.999956	0	0	0	0	0	0	0	0	0	0	0	0	0	0	0
Buds	M1217410	100	1e-38	139	1274	0.04	0.51	0.994054	tetur37g00810	199	length:199 (mRNA) (n/a) (PREDICTED: similar to CG11444-PA)	0	0	PTHR22055: 28 KDA HEAT- AND ACID-STABLE PHOSPHOPROTEIN (PDGF-ASSOCIATED PROTEIN)	0	0	0	0	cellular organisms;Eukaryota;Opisthokonta;Metazoa;Eumetazoa;Bilateria;Protostomia;Ecdysozoa;Panarthropoda;Arthropoda;Chelicerata;Arachnida;Acari;Acariformes;Trombidiformes;Prostigmata;Eleutherengona;Raphignathae;Tetranychoidea;Tetranychidae;Tetranychus	0	0	0	0
Buds	M1217660	100	0	764	2729	0.049	0.45	0.986545	tetur02g03050	431	length:431 (mRNA) (n/a) (protein NDRG1)	0	0	0	0	0	0	0	cellular organisms;Eukaryota;Opisthokonta;Metazoa;Eumetazoa;Bilateria;Protostomia;Ecdysozoa;Panarthropoda;Arthropoda;Chelicerata;Arachnida;Acari;Acariformes;Trombidiformes;Prostigmata;Eleutherengona;Raphignathae;Tetranychoidea;Tetranychidae;Tetranychus	0	0	0	0
Buds	M1217850	96.22	1e-158	458	1638	0.13	1.2	0.966938	tetur05g03700	304	length:304 (mRNA) (n/a) (myeloid leukemia factor 2)	0	0	PTHR13105: MYELOID LEUKEMIA FACTOR	0	0	0	0	cellular organisms;Eukaryota;Opisthokonta;Metazoa;Eumetazoa;Bilateria;Protostomia;Ecdysozoa;Panarthropoda;Arthropoda;Chelicerata;Arachnida;Acari;Acariformes;Trombidiformes;Prostigmata;Eleutherengona;Raphignathae;Tetranychoidea;Tetranychidae;Tetranychus	0	0	0	0
Buds	M1217860	99.58	9e-143	420	2092	0.041	0.83	0.999386	tetur01g16240	238	length:238 (mRNA) (n/a) (pre-mRNA-splicing factor syf2)	0	0	0	0	0	0	0	cellular organisms;Eukaryota;Opisthokonta;Metazoa;Eumetazoa;Bilateria;Protostomia;Ecdysozoa;Panarthropoda;Arthropoda;Chelicerata;Arachnida;Acari;Acariformes;Trombidiformes;Prostigmata;Eleutherengona;Raphignathae;Tetranychoidea;Tetranychidae;Tetranychus	0	0	0	0
Buds	M1218320	99.46	0	1745	3882	0.012	0.17	0.994928	tetur02g03250	967	length:967 (mRNA) (sba) (six-banded) (n/a) (dentin sialophosphoprotein precursor) (n/a) (dentin sialophosphoprotein precursor)	GO:0005634;GO:0003677	0	0	0	0	0	0	cellular organisms;Eukaryota;Opisthokonta;Metazoa;Eumetazoa;Bilateria;Protostomia;Ecdysozoa;Panarthropoda;Arthropoda;Chelicerata;Arachnida;Acari;Acariformes;Trombidiformes;Prostigmata;Eleutherengona;Raphignathae;Tetranychoidea;Tetranychidae;Tetranychus	0	0	0	0
Buds	M1218370	100	2e-173	488	1282	0.12	0.91	0.975361	tetur07g03270	249	length:249 (mRNA) (n/a) (Chloride intracellular channel exc-4)	0	0	PTHR11260: GLUTATHIONE S-TRANSFERASE, GST, SUPERFAMILY, GST DOMAIN CONTAINING	0	0	0	0	cellular organisms;Eukaryota;Opisthokonta;Metazoa;Eumetazoa;Bilateria;Protostomia;Ecdysozoa;Panarthropoda;Arthropoda;Chelicerata;Arachnida;Acari;Acariformes;Trombidiformes;Prostigmata;Eleutherengona;Raphignathae;Tetranychoidea;Tetranychidae;Tetranychus	0	0	0	0
stems	M1218620	0	0	0	0	0.068	1	0.997432	0	0	0	0	0	0	0	0	0	0	0	0	0	0	0
Buds	M1218650	100	0	947	2005	0.13	0.83	0.95695	SapurV1A.0405s0200.1.p	530	pectinesterase/pectinesterase inhibitor, putative	GO:0005618;GO:0030599;GO:0042545;GO:0004857	PF01095;PF04043	PTHR22931:SF5	0	0	0	0	cellular organisms;Eukaryota;Viridiplantae;Streptophyta;Streptophytina;Embryophyta;Tracheophyta;Euphyllophyta;Spermatophyta;Magnoliophyta;Mesangiospermae;eudicotyledons;Gunneridae;Pentapetalae;rosids;fabi ds;Malpighiales;Salicaceae;Saliceae;Salix;Salix purpurea	0	0	0	0
stems	M1218890	0	0	0	0	0.031	0.91	0.997187	0	0	0	0	0	0	0	0	0	0	0	0	0	0	0
Buds	M1219261	100	0	674	1396	0.029	0.46	0.995413	tetur12g04140	446	length:446 (mRNA) (n/a) (ZFP37) (n/a) (ZFP37)	GO:0005622;GO:0008270	0	PTHR23224: ZINC FINGER PROTEINS	0	0	0	0	cellular organisms;Eukaryota;Opisthokonta;Metazoa;Eumetazoa;Bilateria;Protostomia;Ecdysozoa;Panarthropoda;Arthropoda;Chelicerata;Arachnida;Acari;Acariformes;Trombidiformes;Prostigmata;Eleutherengona;Raphignathae;Tetranychoidea;Tetranychidae;Tetranychus	0	0	0	0
Buds	M1219320	90.62	7e-13	61.6	211	0.031	0.6	0.997283	tetur07g02140	327	length:327 (mRNA) (exd) (homeobox protein extradenticle) (Homeobox) (Homeobox domain)	GO:0003677;GO:0045449	0	PTHR11850: HOMEOBOX PROTEIN TRANSCRIPTION FACTORS	0	0	0	0	cellular organisms;Eukaryota;Opisthokonta;Metazoa;Eumetazoa;Bilateria;Protostomia;Ecdysozoa;Panarthropoda;Arthropoda;Chelicerata;Arachnida;Acari;Acariformes;Trombidiformes;Prostigmata;Eleutherengona;Raphignathae;Tetranychoidea;Tetranychidae;Tetranychus	0	0	0	0
Buds	M1219360	99.55	0	914	2511	0.01	0.46	0.999843	tetur27g01690	508	length:508 (mRNA) (n/a) (MFS transporter protein)	0	0	PTHR11600: SUGAR TRANSPORTER	0	0	0	0	cellular organisms;Eukaryota;Opisthokonta;Metazoa;Eumetazoa;Bilateria;Protostomia;Ecdysozoa;Panarthropoda;Arthropoda;Chelicerata;Arachnida;Acari;Acariformes;Trombidiformes;Prostigmata;Eleutherengona;Raphignathae;Tetranychoidea;Tetranychidae;Tetranychus	0	0	0	0
stems	M1219410	0	0	0	0	0.49	8.1	0.997631	0	0	0	0	0	0	0	0	0	0	0	0	0	0	0
Buds	M1219431	100	4e-173	487	1223	0.051	0.43	0.964643	tetur21g02210	243	length:243 (mRNA) (n/a) (PREDICTED: similar to Der1-like domain family, member 1)	0	0	0	0	0	0	0	cellular organisms;Eukaryota;Opisthokonta;Metazoa;Eumetazoa;Bilateria;Protostomia;Ecdysozoa;Panarthropoda;Arthropoda;Chelicerata;Arachnida;Acari;Acariformes;Trombidiformes;Prostigmata;Eleutherengona;Raphignathae;Tetranychoidea;Tetranychidae;Tetranychus	0	0	0	0
Buds	M1219440	49.16	1e-43	171	1614	0.05	0.75	0.99345	tr|L7LZF6|L7LZF6_9ACAR	433	Uncharacterized protein OS=Rhipicephalus pulchellus PE=2 SV=1	0	0	0	0	0	0	0	Eukaryota; Metazoa; Ecdysozoa; Arthropoda; Chelicerata; Arachnida;Acari; Parasitiformes; Ixodida; Ixodoidea; Ixodidae; Rhipicephalinae;Rhipicephalus; Rhipicephalus	0	0	0	0
stems	M1219500	99.42	0	687	2823	0.036	0.53	0.997168	SapurV1A.6289s0010.1.p	426	constans-like zinc finger protein	GO:0005622;GO:0008270;GO:0005515	PF00643;PF06203	0	0	0	0	KOG1601	cellular organisms;Eukaryota;Viridiplantae;Streptophyta;Streptophytina;Embryophyta;Tracheophyta;Euphyllophyta;Spermatophyta;Magnoliophyta;Mesangiospermae;eudicotyledons;Gunneridae;Pentapetalae;rosids;fabi ds;Malpighiales;Salicaceae;Saliceae;Salix;Salix purpurea	0	0	0	0
Buds	M1219560	100	0	1044	3812	0.022	0.29	0.995828	tetur03g06390	740	length:740 (mRNA) (n/a) (Hypothetical protein)	0	0	0	0	0	0	0	cellular organisms;Eukaryota;Opisthokonta;Metazoa;Eumetazoa;Bilateria;Protostomia;Ecdysozoa;Panarthropoda;Arthropoda;Chelicerata;Arachnida;Acari;Acariformes;Trombidiformes;Prostigmata;Eleutherengona;Raphignathae;Tetranychoidea;Tetranychidae;Tetranychus	0	0	0	0
Buds	M1219680	99.79	0	707	2321	0.015	0.64	0.999933	tetur11g04540	483	length:483 (mRNA) (n/a) (Hypothetical protein)	0	0	0	0	0	0	0	cellular organisms;Eukaryota;Opisthokonta;Metazoa;Eumetazoa;Bilateria;Protostomia;Ecdysozoa;Panarthropoda;Arthropoda;Chelicerata;Arachnida;Acari;Acariformes;Trombidiformes;Prostigmata;Eleutherengona;Raphignathae;Tetranychoidea;Tetranychidae;Tetranychus	0	0	0	0
Buds	M1219740	100	0	1129	2156	0.029	0.53	0.998062	tetur07g01750	543	length:543 (mRNA) (HEXB3) (Beta-hexosaminidase subunit beta precursor) (n/a) (Glycoside hydrolase, subgroup, catalytic core)	GO:0043169;GO:0005975;GO:0003824	0	0	0	0	0	0	cellular organisms;Eukaryota;Opisthokonta;Metazoa;Eumetazoa;Bilateria;Protostomia;Ecdysozoa;Panarthropoda;Arthropoda;Chelicerata;Arachnida;Acari;Acariformes;Trombidiformes;Prostigmata;Eleutherengona;Raphignathae;Tetranychoidea;Tetranychidae;Tetranychus	0	0	0	0
Buds	M1219760	77.78	5e-05	53.5	721	0.39	0.075	0.99059	tr|R4TXF6|R4TXF6_POPTO	1084	CRE1-1 OS=Populus tomentosa PE=4 SV=1	GO:0016020; GO:0005524; GO:0000156; GO:0000155	PF03924; PF03924; PF03924; PF03924	0	0	0	0	0	Eukaryota; Viridiplantae; Streptophyta; Embryophyta; Tracheophyta;Spermatophyta; Magnoliophyta; eudicotyledons; Gunneridae;Pentapetalae; rosids; fabids; Malpighiales; Salicaceae; Saliceae;Populus	0	0	0	0
Leaves	M1220020	0	0	0	0	0.35	1.3	0.968459	0	0	0	0	0	0	0	0	0	0	0	0	0	0	0
Buds	M1220080	100	0	957	1756	0.055	0.81	0.995967	tetur07g01990	503	length:503 (mRNA) (n/a) (26S proteasome non-ATPase regulatory subunit 3)	0	0	PTHR10758: 26S PROTEASOME REGULATORY SUBUNIT S3	0	0	0	0	cellular organisms;Eukaryota;Opisthokonta;Metazoa;Eumetazoa;Bilateria;Protostomia;Ecdysozoa;Panarthropoda;Arthropoda;Chelicerata;Arachnida;Acari;Acariformes;Trombidiformes;Prostigmata;Eleutherengona;Raphignathae;Tetranychoidea;Tetranychidae;Tetranychus	0	0	0	0
Buds	M1220140	0	0	0	0	0.32	5.2	0.999659	0	0	0	0	0	0	0	0	0	0	0	0	0	0	0
stems	M1220160	95.45	1e-20	95.5	272	0.14	3.2	0.983135	tr|M7ZWL3|M7ZWL3_TRIUA	776	Retrovirus-related Pol polyprotein from transposon TNT 1-94 OS=Triticum urartu GN=TRIUR3_33056 PE=4 SV=1	GO:0003676; GO:0008270	PF00098	0	0	0	0	0	Eukaryota; Viridiplantae; Streptophyta; Embryophyta; Tracheophyta;Spermatophyta; Magnoliophyta; Liliopsida; Poales; Poaceae; BEP clade;Pooideae; Triticeae; Triticum	0	0	0	0
Buds	M1220210	99.04	8e-143	423	1746	0.085	0.71	0.959593	tetur11g04400	411	length:411 (mRNA) (n/a) (lola)	GO:0005515	0	PTHR23110: BTB DOMAIN TRANSCRIPTION FACTOR	0	0	0	0	cellular organisms;Eukaryota;Opisthokonta;Metazoa;Eumetazoa;Bilateria;Protostomia;Ecdysozoa;Panarthropoda;Arthropoda;Chelicerata;Arachnida;Acari;Acariformes;Trombidiformes;Prostigmata;Eleutherengona;Raphignathae;Tetranychoidea;Tetranychidae;Tetranychus	0	0	0	0
Buds	M1220240	100	7e-78	246	2005	0.03	0.38	0.998512	tetur06g05010	129	length:129 (mRNA) (n/a) (cAMP-regulated phosphoprotein 19)	0	0	PTHR10358: ENDOSULFINE	0	0	0	0	cellular organisms;Eukaryota;Opisthokonta;Metazoa;Eumetazoa;Bilateria;Protostomia;Ecdysozoa;Panarthropoda;Arthropoda;Chelicerata;Arachnida;Acari;Acariformes;Trombidiformes;Prostigmata;Eleutherengona;Raphignathae;Tetranychoidea;Tetranychidae;Tetranychus	0	0	0	0
Buds	M1220360	53.85	8e-39	154	2973	0.019	0.43	0.999413	tr|M1CVN7|M1CVN7_SOLTU	195	Uncharacterized protein OS=Solanum tuberosum GN=PGSC0003DMG400029461 PE=4 SV=1	0	0	0	0	0	0	0	Eukaryota; Viridiplantae; Streptophyta; Embryophyta; Tracheophyta;Spermatophyta; Magnoliophyta; eudicotyledons; Gunneridae;Pentapetalae; asterids; lamiids; Solanales; Solanaceae; Solanoideae;Solaneae; Solanum	0	0	0	0
stems	M1220391	47.5	9e-32	82.8	743	2.1	0.87	0.995236	SapurV1A.1529s0050.1.p	745	cellulose synthase-like protein	GO:0016020;GO:0016760;GO:0030244	PF03552	PTHR13301:SF24	0	0	0	0	cellular organisms;Eukaryota;Viridiplantae;Streptophyta;Streptophytina;Embryophyta;Tracheophyta;Euphyllophyta;Spermatophyta;Magnoliophyta;Mesangiospermae;eudicotyledons;Gunneridae;Pentapetalae;rosids;fabi ds;Malpighiales;Salicaceae;Saliceae;Salix;Salix purpurea	0	0	0	0
Buds	M1220590	98.36	1e-32	119	761	0.041	3.5	0.999997	tetur49g00080	181	length:181 (mRNA) (n/a) (Hypothetical protein)	0	0	0	0	0	0	0	cellular organisms;Eukaryota;Opisthokonta;Metazoa;Eumetazoa;Bilateria;Protostomia;Ecdysozoa;Panarthropoda;Arthropoda;Chelicerata;Arachnida;Acari;Acariformes;Trombidiformes;Prostigmata;Eleutherengona;Raphignathae;Tetranychoidea;Tetranychidae;Tetranychus	0	0	0	0
stems	M1220730	0	0	0	0	0.19	0.9	0.997152	0	0	0	0	0	0	0	0	0	0	0	0	0	0	0
Buds	M1220870	91.89	1e-65	218	2045	0.023	0.53	0.999838	sp|Q9ESC7|YPEL1_MOUSE	118	Protein yippee-like 1 OS=Mus musculus GN=Ypel1 PE=2 SV=1	GO:0005634	PF03226	0	mmu:106369;	0	0	0	Eukaryota; Metazoa; Chordata; Craniata; Vertebrata; Euteleostomi;Mammalia; Eutheria; Euarchontoglires; Glires; Rodentia; Sciurognathi;Muroidea; Muridae; Murinae; Mus; Mus	FR295115|AK043577|non-protein	7e-21	1005	coding (noncoding) transcript
stems	M1221100	0	0	0	0	1.7	0.64	0.998563	0	0	0	0	0	0	0	0	0	0	0	0	0	0	0
Buds	M1221130	99.01	0	817	1681	0.096	1.1	0.993366	tetur05g03730	433	length:433 (mRNA) (n/a) (transaldolase)	GO:0005975	0	0	0	0	0	0	cellular organisms;Eukaryota;Opisthokonta;Metazoa;Eumetazoa;Bilateria;Protostomia;Ecdysozoa;Panarthropoda;Arthropoda;Chelicerata;Arachnida;Acari;Acariformes;Trombidiformes;Prostigmata;Eleutherengona;Raphignathae;Tetranychoidea;Tetranychidae;Tetranychus	0	0	0	0
Buds	M1221471	97.99	1e-101	299	1029	0.048	0.78	0.997526	tetur18g02150	169	length:169 (mRNA) (n/a) (Globin)	GO:0005506;GO:0015671;GO:0019825;GO:0020037	0	PTHR11442: HEMOGLOBIN-RELATED	0	0	0	0	cellular organisms;Eukaryota;Opisthokonta;Metazoa;Eumetazoa;Bilateria;Protostomia;Ecdysozoa;Panarthropoda;Arthropoda;Chelicerata;Arachnida;Acari;Acariformes;Trombidiformes;Prostigmata;Eleutherengona;Raphignathae;Tetranychoidea;Tetranychidae;Tetranychus	0	0	0	0
Buds	M1221490	99.19	1e-81	242	659	0.029	0.59	0.991835	tetur02g05580	124	length:124 (mRNA) (n/a) (Prefoldin subunit 1)	0	0	PTHR20903: PREFOLDIN SUBUNIT 1-RELATED	0	0	0	0	cellular organisms;Eukaryota;Opisthokonta;Metazoa;Eumetazoa;Bilateria;Protostomia;Ecdysozoa;Panarthropoda;Arthropoda;Chelicerata;Arachnida;Acari;Acariformes;Trombidiformes;Prostigmata;Eleutherengona;Raphignathae;Tetranychoidea;Tetranychidae;Tetranychus	0	0	0	0
Leaves	M1221531	0	0	0	0	0.66	15	0.986939	0	0	0	0	0	0	0	0	0	0	0	0	0	0	0
stems	M1221700	100	5e-167	474	1311	0	3.1	1	SapurV1A.0113s0130.1.p	242	zinc finger protein, putative	0	0	PTHR10032:SF122	0	0	0	0	cellular organisms;Eukaryota;Viridiplantae;Streptophyta;Streptophytina;Embryophyta;Tracheophyta;Euphyllophyta;Spermatophyta;Magnoliophyta;Mesangiospermae;eudicotyledons;Gunneridae;Pentapetalae;rosids;fabi ds;Malpighiales;Salicaceae;Saliceae;Salix;Salix purpurea	0	0	0	0
Buds	M1222030	0	0	0	0	0.92	0.33	0.992122	0	0	0	0	0	0	0	0	0	0	0	0	0	0	0
Buds	M1222140	100	0	1123	1995	0.14	1.3	0.979321	tetur02g11560	558	length:558 (mRNA) (n/a) (T-complex protein 1 subunit gamma)	0	0	0	0	0	0	0	cellular organisms;Eukaryota;Opisthokonta;Metazoa;Eumetazoa;Bilateria;Protostomia;Ecdysozoa;Panarthropoda;Arthropoda;Chelicerata;Arachnida;Acari;Acariformes;Trombidiformes;Prostigmata;Eleutherengona;Raphignathae;Tetranychoidea;Tetranychidae;Tetranychus	0	0	0	0
Buds	M1222181	78.31	1e-38	138	762	0.044	0.57	0.995096	tetur27g01660	292	length:292 (mRNA) (n/a) (nicotinate-nucleotide pyrophosphorylase)	GO:0004514;GO:0009435	0	0	0	0	0	0	cellular organisms;Eukaryota;Opisthokonta;Metazoa;Eumetazoa;Bilateria;Protostomia;Ecdysozoa;Panarthropoda;Arthropoda;Chelicerata;Arachnida;Acari;Acariformes;Trombidiformes;Prostigmata;Eleutherengona;Raphignathae;Tetranychoidea;Tetranychidae;Tetranychus	0	0	0	0
Buds	M1222191	99.6	2e-115	377	2723	0.0086	0.5	0.999978	tetur13g02970	899	length:899 (mRNA) (B-cell lymphoma/) (B-cell lymphoma/leukemia) (zf-C2H2) (Zinc finger, C2H2 type)	GO:0005622;GO:0008270	0	PTHR23233: ZINC FINGER PROTEIN	0	0	0	0	cellular organisms;Eukaryota;Opisthokonta;Metazoa;Eumetazoa;Bilateria;Protostomia;Ecdysozoa;Panarthropoda;Arthropoda;Chelicerata;Arachnida;Acari;Acariformes;Trombidiformes;Prostigmata;Eleutherengona;Raphignathae;Tetranychoidea;Tetranychidae;Tetranychus	0	0	0	0
Buds	M1222620	100	0	1387	2552	0.052	0.61	0.988054	tetur29g00210	910	length:910 (mRNA) (n/a) (dynamin-like 120 kDa protein, mitochondrial precursor)	GO:0003924;GO:0005525	0	PTHR11566: DYNAMIN	0	0	0	0	cellular organisms;Eukaryota;Opisthokonta;Metazoa;Eumetazoa;Bilateria;Protostomia;Ecdysozoa;Panarthropoda;Arthropoda;Chelicerata;Arachnida;Acari;Acariformes;Trombidiformes;Prostigmata;Eleutherengona;Raphignathae;Tetranychoidea;Tetranychidae;Tetranychus	0	0	0	0
Buds	M1222871	100	5e-134	394	1509	0.035	0.39	0.997475	tetur19g02520	321	length:321 (mRNA) (n/a) (U1 small nuclear ribonucleoprotein 70 kDa)	GO:0000166	0	PTHR13952: U1 SMALL NUCLEAR RIBONUCLEOPROTEIN 70 KD	0	0	0	0	cellular organisms;Eukaryota;Opisthokonta;Metazoa;Eumetazoa;Bilateria;Protostomia;Ecdysozoa;Panarthropoda;Arthropoda;Chelicerata;Arachnida;Acari;Acariformes;Trombidiformes;Prostigmata;Eleutherengona;Raphignathae;Tetranychoidea;Tetranychidae;Tetranychus	0	0	0	0
Buds	M1222951	100	3e-73	229	1293	0.078	0.69	0.971008	tetur01g03540	153	length:153 (mRNA) (n/a) (Hypothetical protein)	0	0	0	0	0	0	0	cellular organisms;Eukaryota;Opisthokonta;Metazoa;Eumetazoa;Bilateria;Protostomia;Ecdysozoa;Panarthropoda;Arthropoda;Chelicerata;Arachnida;Acari;Acariformes;Trombidiformes;Prostigmata;Eleutherengona;Raphignathae;Tetranychoidea;Tetranychidae;Tetranychus	0	0	0	0
stems	M1223030	0	0	0	0	1.2	0.28	0.999998	0	0	0	0	0	0	0	0	0	0	0	0	0	0	0
Buds	M1223160	99.77	0	897	1569	0.069	0.9	0.998838	tetur10g03840	439	length:439 (mRNA) (n/a) (dolichyl-diphosphooligosaccharide--protein glycosyltransferase 48 kDa subunit precursor)	GO:0004579;GO:0005789;GO:0018279	0	0	0	0	0	0	cellular organisms;Eukaryota;Opisthokonta;Metazoa;Eumetazoa;Bilateria;Protostomia;Ecdysozoa;Panarthropoda;Arthropoda;Chelicerata;Arachnida;Acari;Acariformes;Trombidiformes;Prostigmata;Eleutherengona;Raphignathae;Tetranychoidea;Tetranychidae;Tetranychus	0	0	0	0
Buds	M1223311	99.67	0	557	1138	0.028	0.76	0.999617	tetur02g03320	320	length:320 (mRNA) (n/a) (Hypothetical protein)	0	0	0	0	0	0	0	cellular organisms;Eukaryota;Opisthokonta;Metazoa;Eumetazoa;Bilateria;Protostomia;Ecdysozoa;Panarthropoda;Arthropoda;Chelicerata;Arachnida;Acari;Acariformes;Trombidiformes;Prostigmata;Eleutherengona;Raphignathae;Tetranychoidea;Tetranychidae;Tetranychus	0	0	0	0
Buds	M1223590	100	0	1033	2281	0.036	0.41	0.988054	tetur22g00900	548	length:548 (mRNA) (n/a) (ectonucleoside triphosphate diphosphohydrolase 6)	GO:0016787	0	0	0	0	0	0	cellular organisms;Eukaryota;Opisthokonta;Metazoa;Eumetazoa;Bilateria;Protostomia;Ecdysozoa;Panarthropoda;Arthropoda;Chelicerata;Arachnida;Acari;Acariformes;Trombidiformes;Prostigmata;Eleutherengona;Raphignathae;Tetranychoidea;Tetranychidae;Tetranychus	0	0	0	0
stems	M1223630	100	5e-78	242	594	7	4.8	0.991712	SapurV1A.0001s1730.2.p	378	rhomboid-like protein	GO:0004252;GO:0006508;GO:0016021	PF01694	PTHR22936	0	0	0	KOG2289	cellular organisms;Eukaryota;Viridiplantae;Streptophyta;Streptophytina;Embryophyta;Tracheophyta;Euphyllophyta;Spermatophyta;Magnoliophyta;Mesangiospermae;eudicotyledons;Gunneridae;Pentapetalae;rosids;fabi ds;Malpighiales;Salicaceae;Saliceae;Salix;Salix purpurea	0	0	0	0
stems	M1223631	100	2e-167	478	1070	21	13	0.986701	SapurV1A.0001s1730.1.p	395	rhomboid family protein	GO:0004252;GO:0006508;GO:0016021	PF01694	PTHR22936	0	0	0	KOG2289	cellular organisms;Eukaryota;Viridiplantae;Streptophyta;Streptophytina;Embryophyta;Tracheophyta;Euphyllophyta;Spermatophyta;Magnoliophyta;Mesangiospermae;eudicotyledons;Gunneridae;Pentapetalae;rosids;fabi ds;Malpighiales;Salicaceae;Saliceae;Salix;Salix purpurea	0	0	0	0
stems	M1223740	99.13	4e-104	311	1151	0.28	3.3	0.974111	SapurV1A.0156s0220.1.p	234	hypothetical protein	0	0	0	0	0	0	0	cellular organisms;Eukaryota;Viridiplantae;Streptophyta;Streptophytina;Embryophyta;Tracheophyta;Euphyllophyta;Spermatophyta;Magnoliophyta;Mesangiospermae;eudicotyledons;Gunneridae;Pentapetalae;rosids;fabi ds;Malpighiales;Salicaceae;Saliceae;Salix;Salix purpurea	0	0	0	0
Buds	M1223840	97.59	6e-116	353	805	0.067	0.57	0.964009	tetur17g00940	785	length:785 (mRNA) (cul) (cullin (aka lin19-like): similar to SCF complex protein cul-1) (n/a) (PREDICTED: similar to SCF complex protein cul-1)	0	0	0	0	0	0	0	cellular organisms;Eukaryota;Opisthokonta;Metazoa;Eumetazoa;Bilateria;Protostomia;Ecdysozoa;Panarthropoda;Arthropoda;Chelicerata;Arachnida;Acari;Acariformes;Trombidiformes;Prostigmata;Eleutherengona;Raphignathae;Tetranychoidea;Tetranychidae;Tetranychus	0	0	0	0
stems	M1223840	97.59	6e-116	353	805	0.033	0.68	0.951864	tetur17g00940	785	length:785 (mRNA) (cul) (cullin (aka lin19-like): similar to SCF complex protein cul-1) (n/a) (PREDICTED: similar to SCF complex protein cul-1)	0	0	0	0	0	0	0	cellular organisms;Eukaryota;Opisthokonta;Metazoa;Eumetazoa;Bilateria;Protostomia;Ecdysozoa;Panarthropoda;Arthropoda;Chelicerata;Arachnida;Acari;Acariformes;Trombidiformes;Prostigmata;Eleutherengona;Raphignathae;Tetranychoidea;Tetranychidae;Tetranychus	0	0	0	0
Buds	M1223870	99.35	0	1239	4186	0.037	1	0.998837	tetur01g06430	874	length:874 (mRNA) (n/a) (puromycin-sensitive aminopeptidase)	GO:0008237;GO:0008270	0	0	0	0	0	0	cellular organisms;Eukaryota;Opisthokonta;Metazoa;Eumetazoa;Bilateria;Protostomia;Ecdysozoa;Panarthropoda;Arthropoda;Chelicerata;Arachnida;Acari;Acariformes;Trombidiformes;Prostigmata;Eleutherengona;Raphignathae;Tetranychoidea;Tetranychidae;Tetranychus	0	0	0	0
Buds	M1223900	99.47	4e-98	296	1486	0.04	0.25	0.95984	tetur09g06300	188	length:188 (mRNA) (n/a) (Hypothetical protein)	0	0	0	0	0	0	0	cellular organisms;Eukaryota;Opisthokonta;Metazoa;Eumetazoa;Bilateria;Protostomia;Ecdysozoa;Panarthropoda;Arthropoda;Chelicerata;Arachnida;Acari;Acariformes;Trombidiformes;Prostigmata;Eleutherengona;Raphignathae;Tetranychoidea;Tetranychidae;Tetranychus	0	0	0	0
stems	M1224000	98.06	2e-100	313	1069	4.8	11	0.99998	SapurV1A.0134s0190.1.p	582	cyclin-dependent kinase-like Serine/Threonine kinase family protein	GO:0004672;GO:0005524;GO:0006468	PF00069	PTHR24056:SF77	0	0	0	KOG0600	cellular organisms;Eukaryota;Viridiplantae;Streptophyta;Streptophytina;Embryophyta;Tracheophyta;Euphyllophyta;Spermatophyta;Magnoliophyta;Mesangiospermae;eudicotyledons;Gunneridae;Pentapetalae;rosids;fabi ds;Malpighiales;Salicaceae;Saliceae;Salix;Salix purpurea	0	0	0	0
Buds	M1224010	99.7	0	673	1542	0.019	0.26	0.996533	tetur32g00590	331	length:331 (mRNA) (Pbgs) (Porphobilinogen synthase)	GO:0004655;GO:0033014;GO:0046872	0	0	0	0	0	0	cellular organisms;Eukaryota;Opisthokonta;Metazoa;Eumetazoa;Bilateria;Protostomia;Ecdysozoa;Panarthropoda;Arthropoda;Chelicerata;Arachnida;Acari;Acariformes;Trombidiformes;Prostigmata;Eleutherengona;Raphignathae;Tetranychoidea;Tetranychidae;Tetranychus	0	0	0	0
Buds	M1224140	69.29	3e-56	194	1466	0.053	0.87	0.9985	tr|L7LZG6|L7LZG6_9ACAR	130	Putative nuclear transport factor-2 OS=Rhipicephalus pulchellus PE=2 SV=1	GO:0005622; GO:0006810	PF02136	0	0	0	0	0	Eukaryota; Metazoa; Ecdysozoa; Arthropoda; Chelicerata; Arachnida;Acari; Parasitiformes; Ixodida; Ixodoidea; Ixodidae; Rhipicephalinae;Rhipicephalus; Rhipicephalus	0	0	0	0
Buds	M1224390	100	6e-117	345	1385	0.037	0.82	0.998924	tetur29g00240	220	length:220 (mRNA) (n/a) (charged multivesicular body protein 4b)	0	0	PTHR22761: SNF7 - RELATED	0	0	0	0	cellular organisms;Eukaryota;Opisthokonta;Metazoa;Eumetazoa;Bilateria;Protostomia;Ecdysozoa;Panarthropoda;Arthropoda;Chelicerata;Arachnida;Acari;Acariformes;Trombidiformes;Prostigmata;Eleutherengona;Raphignathae;Tetranychoidea;Tetranychidae;Tetranychus	0	0	0	0
Buds	M1224420	98.52	1e-91	275	1207	0.15	3.6	0.999857	tetur06g02440	135	length:135 (mRNA) (n/a) (protein kinase C alpha type)	0	0	0	0	0	0	0	cellular organisms;Eukaryota;Opisthokonta;Metazoa;Eumetazoa;Bilateria;Protostomia;Ecdysozoa;Panarthropoda;Arthropoda;Chelicerata;Arachnida;Acari;Acariformes;Trombidiformes;Prostigmata;Eleutherengona;Raphignathae;Tetranychoidea;Tetranychidae;Tetranychus	0	0	0	0
Buds	M1224450	100	0	2247	3994	0.032	0.23	0.979001	tetur28g00330	1107	length:1107 (mRNA) (n/a) (PREDICTED: similar to Neurexin IV CG6827-PB, isoform B)	0	0	PTHR10127: DISCOIDIN, CUB, EGF, LAMININ , AND ZINC METALLOPROTEASE DOMAIN	0	0	0	0	cellular organisms;Eukaryota;Opisthokonta;Metazoa;Eumetazoa;Bilateria;Protostomia;Ecdysozoa;Panarthropoda;Arthropoda;Chelicerata;Arachnida;Acari;Acariformes;Trombidiformes;Prostigmata;Eleutherengona;Raphignathae;Tetranychoidea;Tetranychidae;Tetranychus	0	0	0	0
stems	M1224470	90.77	2e-31	123	618	1.5	0.39	0.999988	SapurV1A.1459s0060.1.p	990	heavy metal P-type ATPase	GO:0003824;GO:0008152;GO:0030001;GO:0046872;GO:0000166	PF00702;PF00403;PF00122	PTHR24093:SF39	0	3.6.3.4	K01533	KOG0207	cellular organisms;Eukaryota;Viridiplantae;Streptophyta;Streptophytina;Embryophyta;Tracheophyta;Euphyllophyta;Spermatophyta;Magnoliophyta;Mesangiospermae;eudicotyledons;Gunneridae;Pentapetalae;rosids;fabi ds;Malpighiales;Salicaceae;Saliceae;Salix;Salix purpurea	0	0	0	0
Buds	M1224500	98.29	0	595	1236	0.17	1.5	0.966691	SapurV1A.0053s0620.1.p	323	cytokinin biosynthetic isopentenyltransferase	GO:0005524;GO:0008033	PF01715	PTHR11088:SF20	0	0	K10760	KOG1384	cellular organisms;Eukaryota;Viridiplantae;Streptophyta;Streptophytina;Embryophyta;Tracheophyta;Euphyllophyta;Spermatophyta;Magnoliophyta;Mesangiospermae;eudicotyledons;Gunneridae;Pentapetalae;rosids;fabi ds;Malpighiales;Salicaceae;Saliceae;Salix;Salix purpurea	0	0	0	0
stems	M1224500	98.29	0	595	1236	0.079	1.2	0.979796	SapurV1A.0053s0620.1.p	323	cytokinin biosynthetic isopentenyltransferase	GO:0005524;GO:0008033	PF01715	PTHR11088:SF20	0	0	K10760	KOG1384	cellular organisms;Eukaryota;Viridiplantae;Streptophyta;Streptophytina;Embryophyta;Tracheophyta;Euphyllophyta;Spermatophyta;Magnoliophyta;Mesangiospermae;eudicotyledons;Gunneridae;Pentapetalae;rosids;fabi ds;Malpighiales;Salicaceae;Saliceae;Salix;Salix purpurea	0	0	0	0
Buds	M1224630	93.2	0	926	2007	0.036	0.43	0.993746	tetur01g00160	604	length:604 (mRNA) (n/a) (Protein kinase-like domain)	0	0	PTHR10593: SERINE/THREONINE-PROTEIN KINASE RIO	0	0	0	0	cellular organisms;Eukaryota;Opisthokonta;Metazoa;Eumetazoa;Bilateria;Protostomia;Ecdysozoa;Panarthropoda;Arthropoda;Chelicerata;Arachnida;Acari;Acariformes;Trombidiformes;Prostigmata;Eleutherengona;Raphignathae;Tetranychoidea;Tetranychidae;Tetranychus	0	0	0	0
Buds	M1224740	99.57	0	826	1848	0.043	1.1	0.999641	tetur08g02750	464	length:464 (mRNA) (SH2B2) (Pleckstrin homology) (n/a) (Pleckstrin homology)	0	0	0	0	0	0	0	cellular organisms;Eukaryota;Opisthokonta;Metazoa;Eumetazoa;Bilateria;Protostomia;Ecdysozoa;Panarthropoda;Arthropoda;Chelicerata;Arachnida;Acari;Acariformes;Trombidiformes;Prostigmata;Eleutherengona;Raphignathae;Tetranychoidea;Tetranychidae;Tetranychus	0	0	0	0
Buds	M1224850	100	0	1363	2376	0.11	1.1	0.98574	tetur18g01730	690	length:690 (mRNA) (n/a) (eukaryotic translation initiation factor 3 subunit B)	GO:0003723;GO:0003743;GO:0006413	0	0	0	0	0	0	cellular organisms;Eukaryota;Opisthokonta;Metazoa;Eumetazoa;Bilateria;Protostomia;Ecdysozoa;Panarthropoda;Arthropoda;Chelicerata;Arachnida;Acari;Acariformes;Trombidiformes;Prostigmata;Eleutherengona;Raphignathae;Tetranychoidea;Tetranychidae;Tetranychus	0	0	0	0
Buds	M1224950	100	0	833	1736	0.042	0.36	0.952837	tetur07g00330	407	length:407 (mRNA) (n/a) (COP9 signalosome complex subunit 4)	0	0	PTHR10855: PROTEASOME REGULATORY SUBUNITS"	0	0	0	0	cellular organisms;Eukaryota;Opisthokonta;Metazoa;Eumetazoa;Bilateria;Protostomia;Ecdysozoa;Panarthropoda;Arthropoda;Chelicerata;Arachnida;Acari;Acariformes;Trombidiformes;Prostigmata;Eleutherengona;Raphignathae;Tetranychoidea;Tetranychidae;Tetranychus	0	0	0	0
Buds	M1225030	99.6	2e-178	513	1295	1.9	16	0.990451	SapurV1A.0592s0050.1.p	501	cytochrome P450 family protein	GO:0005506;GO:0009055;GO:0016705;GO:0020037	PF00067	PTHR24296	0	0	0	KOG0157	cellular organisms;Eukaryota;Viridiplantae;Streptophyta;Streptophytina;Embryophyta;Tracheophyta;Euphyllophyta;Spermatophyta;Magnoliophyta;Mesangiospermae;eudicotyledons;Gunneridae;Pentapetalae;rosids;fabi ds;Malpighiales;Salicaceae;Saliceae;Salix;Salix purpurea	0	0	0	0
Buds	M1225031	98.85	2e-165	476	1036	1.7	17	0.993566	SapurV1A.0592s0050.1.p	501	cytochrome P450 family protein	GO:0005506;GO:0009055;GO:0016705;GO:0020037	PF00067	PTHR24296	0	0	0	KOG0157	cellular organisms;Eukaryota;Viridiplantae;Streptophyta;Streptophytina;Embryophyta;Tracheophyta;Euphyllophyta;Spermatophyta;Magnoliophyta;Mesangiospermae;eudicotyledons;Gunneridae;Pentapetalae;rosids;fabi ds;Malpighiales;Salicaceae;Saliceae;Salix;Salix purpurea	0	0	0	0
Buds	M1225060	78.33	3e-64	200	530	0.31	3.5	0.990009	sp|Q9IA76|RL31_PAROL	124	60S ribosomal protein L31 OS=Paralichthys olivaceus GN=rpl31 PE=2 SV=1	GO:0005840; GO:0003735; GO:0006412	PF01198	PTHR10956	0	0	0	0	Eukaryota; Metazoa; Chordata; Craniata; Vertebrata; Euteleostomi;Actinopterygii; Neopterygii; Teleostei; Neoteleostei; Acanthomorphata;Carangimorphariae; Pleuronectiformes; Pleuronectoidei;Paralichthyidae; Paralichthys	0	0	0	0
Buds	M1225211	100	9e-14	79	689	0.055	1.2	0.985445	tr|E1NMK5|E1NMK5_9LACO	405	Amino acid permease OS=Lactobacillus iners LactinV 03V1-b GN=HMPREF9212_0256 PE=4 SV=1	GO:0016021; GO:0015171	PF13520	PTHR11785	0	0	0	0	Bacteria; Firmicutes; Bacilli; Lactobacillales; Lactobacillaceae;Lactobacillus	0	0	0	0
Buds	M1225420	99.85	0	1315	3299	0.027	0.46	0.999174	tetur06g04290	685	length:685 (mRNA) (n/a) (fermitin family homolog 2)	0	0	PTHR16160: FAMILY NOT NAMED	0	0	0	0	cellular organisms;Eukaryota;Opisthokonta;Metazoa;Eumetazoa;Bilateria;Protostomia;Ecdysozoa;Panarthropoda;Arthropoda;Chelicerata;Arachnida;Acari;Acariformes;Trombidiformes;Prostigmata;Eleutherengona;Raphignathae;Tetranychoidea;Tetranychidae;Tetranychus	0	0	0	0
stems	M1225450	0	0	0	0	3.8	1.9	0.999807	0	0	0	0	0	0	0	0	0	0	0	0	0	0	0
stems	M1225480	100	0	729	1595	0.071	1.2	0.998799	SapurV1A.0033s0280.1.p	365	malate dehydrogenase	GO:0006108;GO:0016615;GO:0055114;GO:0016491	PF02866;PF00056	PTHR23382	0	1.1.1.37	K00025	KOG1496	cellular organisms;Eukaryota;Viridiplantae;Streptophyta;Streptophytina;Embryophyta;Tracheophyta;Euphyllophyta;Spermatophyta;Magnoliophyta;Mesangiospermae;eudicotyledons;Gunneridae;Pentapetalae;rosids;fabi ds;Malpighiales;Salicaceae;Saliceae;Salix;Salix purpurea	0	0	0	0
stems	M1225520	90.62	7e-32	121	428	0.073	5.5	0.99999	tr|I4IY29|I4IY29_POPCA	150	Histidine phosphotransfer protein OS=Populus canadensis GN=hpt4 PE=2 SV=1	GO:0004871; GO:0000160	PF01627	0	0	0	0	0	Eukaryota; Viridiplantae; Streptophyta; Embryophyta; Tracheophyta;Spermatophyta; Magnoliophyta; eudicotyledons; Gunneridae;Pentapetalae; rosids; fabids; Malpighiales; Salicaceae; Saliceae;Populus	0	0	0	0
Buds	M1225550	100	5e-40	132	521	0.074	2.2	0.999807	tetur19g01340	64	length:64 (mRNA) (n/a) (Ubiquinol-cytochrome C reductase, UQCRX/QCR9-like)	GO:0005740;GO:0006122;GO:0008121	0	0	0	0	0	0	cellular organisms;Eukaryota;Opisthokonta;Metazoa;Eumetazoa;Bilateria;Protostomia;Ecdysozoa;Panarthropoda;Arthropoda;Chelicerata;Arachnida;Acari;Acariformes;Trombidiformes;Prostigmata;Eleutherengona;Raphignathae;Tetranychoidea;Tetranychidae;Tetranychus	0	0	0	0
Buds	M1225680	99.4	2e-103	308	1206	0.035	0.34	0.966155	SapurV1A.0544s0240.1.p	167	zinc finger, C3HC4 type (RING finger) protein	0	PF00097	PTHR22764	0	0	0	0	cellular organisms;Eukaryota;Viridiplantae;Streptophyta;Streptophytina;Embryophyta;Tracheophyta;Euphyllophyta;Spermatophyta;Magnoliophyta;Mesangiospermae;eudicotyledons;Gunneridae;Pentapetalae;rosids;fabi ds;Malpighiales;Salicaceae;Saliceae;Salix;Salix purpurea	0	0	0	0
Buds	M1225690	99.74	0	1250	3175	0.037	0.61	0.997547	tetur21g00140	770	length:770 (mRNA) (n/a) (Galactose-binding domain-like)	0	0	PTHR12953: MEMBRANE PROTEIN CH1 RELATED	0	0	0	0	cellular organisms;Eukaryota;Opisthokonta;Metazoa;Eumetazoa;Bilateria;Protostomia;Ecdysozoa;Panarthropoda;Arthropoda;Chelicerata;Arachnida;Acari;Acariformes;Trombidiformes;Prostigmata;Eleutherengona;Raphignathae;Tetranychoidea;Tetranychidae;Tetranychus	0	0	0	0
stems	M1225710	100	3e-41	141	711	0.058	1.5	0.999002	SapurV1A.0065s0510.1.p	128	hypothetical protein	0	0	0	0	0	0	0	cellular organisms;Eukaryota;Viridiplantae;Streptophyta;Streptophytina;Embryophyta;Tracheophyta;Euphyllophyta;Spermatophyta;Magnoliophyta;Mesangiospermae;eudicotyledons;Gunneridae;Pentapetalae;rosids;fabi ds;Malpighiales;Salicaceae;Saliceae;Salix;Salix purpurea	0	0	0	0
Buds	M1226010	0	0	0	0	0.045	1.6	0.999264	0	0	0	0	0	0	0	0	0	0	0	0	0	0	0
Buds	M1226370	99.18	5e-87	256	659	0.14	1.8	0.995255	tetur12g03810	122	length:122 (mRNA) (n/a) (ATP synthase subunit f, mitochondrial)	0	0	0	0	0	0	0	cellular organisms;Eukaryota;Opisthokonta;Metazoa;Eumetazoa;Bilateria;Protostomia;Ecdysozoa;Panarthropoda;Arthropoda;Chelicerata;Arachnida;Acari;Acariformes;Trombidiformes;Prostigmata;Eleutherengona;Raphignathae;Tetranychoidea;Tetranychidae;Tetranychus	0	0	0	0
Buds	M1226390	100	0	1633	3201	11	7	0.999714	SapurV1A.0013s0640.1.p	915	extra-large G-like protein, putative	0	PF11331	0	0	0	0	0	cellular organisms;Eukaryota;Viridiplantae;Streptophyta;Streptophytina;Embryophyta;Tracheophyta;Euphyllophyta;Spermatophyta;Magnoliophyta;Mesangiospermae;eudicotyledons;Gunneridae;Pentapetalae;rosids;fabi ds;Malpighiales;Salicaceae;Saliceae;Salix;Salix purpurea	0	0	0	0
Buds	M1226440	100	4e-132	378	1057	0.094	1.4	0.998889	tetur07g03460	183	length:183 (mRNA) (n/a) (magnesium-dependent phosphatase 1)	0	0	0	0	0	0	0	cellular organisms;Eukaryota;Opisthokonta;Metazoa;Eumetazoa;Bilateria;Protostomia;Ecdysozoa;Panarthropoda;Arthropoda;Chelicerata;Arachnida;Acari;Acariformes;Trombidiformes;Prostigmata;Eleutherengona;Raphignathae;Tetranychoidea;Tetranychidae;Tetranychus	0	0	0	0
Buds	M1226461	100	0	677	1906	0.068	0.84	0.996817	tetur07g06340	324	length:324 (mRNA) (mts) (microtubule star (mts)) (n/a) (serine/threonine-protein phosphatase PP2A catalytic subunit)	GO:0016787	0	0	0	0	0	0	cellular organisms;Eukaryota;Opisthokonta;Metazoa;Eumetazoa;Bilateria;Protostomia;Ecdysozoa;Panarthropoda;Arthropoda;Chelicerata;Arachnida;Acari;Acariformes;Trombidiformes;Prostigmata;Eleutherengona;Raphignathae;Tetranychoidea;Tetranychidae;Tetranychus	0	0	0	0
Buds	M1226680	90.46	0	660	1729	0.012	1.4	1	SapurV1A.0081s0030.1.p	348	peroxidase	GO:0004601;GO:0006979;GO:0020037;GO:0055114	PF00141	0	0	1.11.1.7	K00430	0	cellular organisms;Eukaryota;Viridiplantae;Streptophyta;Streptophytina;Embryophyta;Tracheophyta;Euphyllophyta;Spermatophyta;Magnoliophyta;Mesangiospermae;eudicotyledons;Gunneridae;Pentapetalae;rosids;fabi ds;Malpighiales;Salicaceae;Saliceae;Salix;Salix purpurea	0	0	0	0
stems	M1226690	0	0	0	0	0	3.6	0.964122	0	0	0	0	0	0	0	0	0	0	0	0	0	0	0
Buds	M1226730	100	2e-155	458	2487	0.07	1.4	0.999398	tetur03g01090	274	length:274 (mRNA) (n/a) (tropomyosin)	0	0	PTHR19269: TROPOMYOSIN	0	0	0	0	cellular organisms;Eukaryota;Opisthokonta;Metazoa;Eumetazoa;Bilateria;Protostomia;Ecdysozoa;Panarthropoda;Arthropoda;Chelicerata;Arachnida;Acari;Acariformes;Trombidiformes;Prostigmata;Eleutherengona;Raphignathae;Tetranychoidea;Tetranychidae;Tetranychus	0	0	0	0
Buds	M1226750	99.24	4e-74	226	715	0.18	3.6	0.999965	SapurV1A.0325s0100.1.p	131	protease inhibitor/seed storage/LTP family protein	0	PF00234	0	0	0	0	0	cellular organisms;Eukaryota;Viridiplantae;Streptophyta;Streptophytina;Embryophyta;Tracheophyta;Euphyllophyta;Spermatophyta;Magnoliophyta;Mesangiospermae;eudicotyledons;Gunneridae;Pentapetalae;rosids;fabi ds;Malpighiales;Salicaceae;Saliceae;Salix;Salix purpurea	0	0	0	0
stems	M1226750	99.24	4e-74	226	715	0	7	1	SapurV1A.0325s0100.1.p	131	protease inhibitor/seed storage/LTP family protein	0	PF00234	0	0	0	0	0	cellular organisms;Eukaryota;Viridiplantae;Streptophyta;Streptophytina;Embryophyta;Tracheophyta;Euphyllophyta;Spermatophyta;Magnoliophyta;Mesangiospermae;eudicotyledons;Gunneridae;Pentapetalae;rosids;fabi ds;Malpighiales;Salicaceae;Saliceae;Salix;Salix purpurea	0	0	0	0
Buds	M1226780	99.26	4e-81	244	941	0.13	2.4	0.998171	tetur04g05930	135	length:135 (mRNA) (TuFABP1) (Calycin-like) (n/a) (Calycin-like)	0	0	0	0	0	0	0	cellular organisms;Eukaryota;Opisthokonta;Metazoa;Eumetazoa;Bilateria;Protostomia;Ecdysozoa;Panarthropoda;Arthropoda;Chelicerata;Arachnida;Acari;Acariformes;Trombidiformes;Prostigmata;Eleutherengona;Raphignathae;Tetranychoidea;Tetranychidae;Tetranychus	0	0	0	0
Buds	M1226870	0	0	0	0	2	0.5	0.999721	0	0	0	0	0	0	0	0	0	0	0	0	0	0	0
Buds	M1226950	100	7e-36	132	708	15	9.2	0.961717	SapurV1A.0047s0070.3.p	347	endoplasmic oxidoreductin protein	GO:0005789;GO:0006467;GO:0016671;GO:0050660;GO:0055114	PF04137	PTHR12613	0	0	0	KOG2608	cellular organisms;Eukaryota;Viridiplantae;Streptophyta;Streptophytina;Embryophyta;Tracheophyta;Euphyllophyta;Spermatophyta;Magnoliophyta;Mesangiospermae;eudicotyledons;Gunneridae;Pentapetalae;rosids;fabi ds;Malpighiales;Salicaceae;Saliceae;Salix;Salix purpurea	0	0	0	0
stems	M1226980	0	0	0	0	2.5	1.2	0.975223	0	0	0	0	0	0	0	0	0	0	0	0	0	0	0
Buds	M1227040	100	1e-130	380	1500	0.083	0.58	0.967885	tetur08g02920	186	length:186 (mRNA) (n/a) (Ras-related protein Rap-1b precursor)	GO:0005525;GO:0007264;GO:0015031	0	PTHR11708: RAS-RELATED GTPASE	0	0	0	0	cellular organisms;Eukaryota;Opisthokonta;Metazoa;Eumetazoa;Bilateria;Protostomia;Ecdysozoa;Panarthropoda;Arthropoda;Chelicerata;Arachnida;Acari;Acariformes;Trombidiformes;Prostigmata;Eleutherengona;Raphignathae;Tetranychoidea;Tetranychidae;Tetranychus	0	0	0	0
Buds	M1227050	100	7e-68	205	461	0.25	3.3	0.994731	tetur15g02050	143	length:143 (mRNA) (n/a) (ribosomal protein S10)	0	0	PTHR12146: 40S RIBOSOMAL PROTEIN S10"	0	0	0	0	cellular organisms;Eukaryota;Opisthokonta;Metazoa;Eumetazoa;Bilateria;Protostomia;Ecdysozoa;Panarthropoda;Arthropoda;Chelicerata;Arachnida;Acari;Acariformes;Trombidiformes;Prostigmata;Eleutherengona;Raphignathae;Tetranychoidea;Tetranychidae;Tetranychus	0	0	0	0
Buds	M1227140	99.81	0	931	1840	0.097	0.76	0.970406	tetur05g06120	527	length:527 (mRNA) (n/a) (Concanavalin A-like lectin/glucanase)	0	0	0	0	0	0	0	cellular organisms;Eukaryota;Opisthokonta;Metazoa;Eumetazoa;Bilateria;Protostomia;Ecdysozoa;Panarthropoda;Arthropoda;Chelicerata;Arachnida;Acari;Acariformes;Trombidiformes;Prostigmata;Eleutherengona;Raphignathae;Tetranychoidea;Tetranychidae;Tetranychus	0	0	0	0
Buds	M1227280	100	1e-59	192	918	0.035	0.64	0.998015	tetur02g01860	220	length:220 (mRNA) (n/a) (PREDICTED: similar to conserved hypothetical protein)	0	0	0	0	0	0	0	cellular organisms;Eukaryota;Opisthokonta;Metazoa;Eumetazoa;Bilateria;Protostomia;Ecdysozoa;Panarthropoda;Arthropoda;Chelicerata;Arachnida;Acari;Acariformes;Trombidiformes;Prostigmata;Eleutherengona;Raphignathae;Tetranychoidea;Tetranychidae;Tetranychus	0	0	0	0
Buds	M1227300	99.69	0	889	3423	0.023	0.45	0.999287	tetur10g05530	979	length:979 (mRNA) (n/a) (Bromodomain)	0	0	PTHR15398: BROMODOMAIN-CONTAINING PROTEIN 8	0	0	0	0	cellular organisms;Eukaryota;Opisthokonta;Metazoa;Eumetazoa;Bilateria;Protostomia;Ecdysozoa;Panarthropoda;Arthropoda;Chelicerata;Arachnida;Acari;Acariformes;Trombidiformes;Prostigmata;Eleutherengona;Raphignathae;Tetranychoidea;Tetranychidae;Tetranychus	0	0	0	0
Buds	M1227350	100	1e-54	174	660	0.53	1.2	0.971088	SapurV1A.0963s0080.1.p	103	hypothetical protein	0	0	0	0	0	0	0	cellular organisms;Eukaryota;Viridiplantae;Streptophyta;Streptophytina;Embryophyta;Tracheophyta;Euphyllophyta;Spermatophyta;Magnoliophyta;Mesangiospermae;eudicotyledons;Gunneridae;Pentapetalae;rosids;fabi ds;Malpighiales;Salicaceae;Saliceae;Salix;Salix purpurea	0	0	0	0
stems	M1227350	100	1e-54	174	660	0.2	2.6	0.969426	SapurV1A.0963s0080.1.p	103	hypothetical protein	0	0	0	0	0	0	0	cellular organisms;Eukaryota;Viridiplantae;Streptophyta;Streptophytina;Embryophyta;Tracheophyta;Euphyllophyta;Spermatophyta;Magnoliophyta;Mesangiospermae;eudicotyledons;Gunneridae;Pentapetalae;rosids;fabi ds;Malpighiales;Salicaceae;Saliceae;Salix;Salix purpurea	0	0	0	0
stems	M1227393	100	2e-13	65.9	220	11	31	0.999686	SapurV1A.0634s0110.1.p	495	vacuolar processing enzyme, beta	GO:0004197;GO:0006508	PF01650	PTHR12000:SF2	0	3.4.22.34	K01369	KOG1348	cellular organisms;Eukaryota;Viridiplantae;Streptophyta;Streptophytina;Embryophyta;Tracheophyta;Euphyllophyta;Spermatophyta;Magnoliophyta;Mesangiospermae;eudicotyledons;Gunneridae;Pentapetalae;rosids;fabi ds;Malpighiales;Salicaceae;Saliceae;Salix;Salix purpurea	0	0	0	0
stems	M1227450	100	0	724	2584	38	15	1	SapurV1A.0118s0090.1.p	416	Serine/Threonine kinase, plant-type protein, putative	GO:0005515	PF00560	PTHR24420:SF665	0	0	0	KOG4579	cellular organisms;Eukaryota;Viridiplantae;Streptophyta;Streptophytina;Embryophyta;Tracheophyta;Euphyllophyta;Spermatophyta;Magnoliophyta;Mesangiospermae;eudicotyledons;Gunneridae;Pentapetalae;rosids;fabi ds;Malpighiales;Salicaceae;Saliceae;Salix;Salix purpurea	0	0	0	0
Buds	M1227530	100	2e-136	390	1100	0.048	0.72	0.992815	tetur21g00060	187	length:187 (mRNA) (n/a) (lethal)	0	0	PTHR21106: UNCHARACTERIZED	0	0	0	0	cellular organisms;Eukaryota;Opisthokonta;Metazoa;Eumetazoa;Bilateria;Protostomia;Ecdysozoa;Panarthropoda;Arthropoda;Chelicerata;Arachnida;Acari;Acariformes;Trombidiformes;Prostigmata;Eleutherengona;Raphignathae;Tetranychoidea;Tetranychidae;Tetranychus	0	0	0	0
stems	M1227760	68.66	5e-19	83.2	231	8.8	0.73	0.99891	gi|490001652|ref|WP_003904596.1|	69	hypothetical protein [Mycobacterium tuberculosis]_x0001_	0	0	0	0	0	0	0	cellular organisms;Bacteria;Actinobacteria;Actinobacteria;Actinobacteridae;Actinomycetales;Corynebacterineae;Mycobacteriaceae;Mycobacterium;Mycobacterium tuberculosis complex;Mycobacterium tuberculosis	0	0	0	0
Buds	M1227770	100	0	528	1614	0.098	1.1	0.99195	tetur08g00990	266	length:266 (mRNA) (n/a) (VAMP)	0	0	PTHR10809: VESICLE-ASSOCIATED MEMBRANE PROTEIN (VAMP)	0	0	0	0	cellular organisms;Eukaryota;Opisthokonta;Metazoa;Eumetazoa;Bilateria;Protostomia;Ecdysozoa;Panarthropoda;Arthropoda;Chelicerata;Arachnida;Acari;Acariformes;Trombidiformes;Prostigmata;Eleutherengona;Raphignathae;Tetranychoidea;Tetranychidae;Tetranychus	0	0	0	0
Buds	M1227780	100	0	944	2036	0.01	0.34	0.999483	tetur44g00210	588	length:588 (mRNA) (n/a) (PREDICTED: hypothetical protein)	0	0	PTHR12446: TESMIN/TSO1-RELATED	0	0	0	0	cellular organisms;Eukaryota;Opisthokonta;Metazoa;Eumetazoa;Bilateria;Protostomia;Ecdysozoa;Panarthropoda;Arthropoda;Chelicerata;Arachnida;Acari;Acariformes;Trombidiformes;Prostigmata;Eleutherengona;Raphignathae;Tetranychoidea;Tetranychidae;Tetranychus	0	0	0	0
Buds	M1227801	100	3e-82	252	869	0.096	1.1	0.992482	tetur34g00930	292	length:292 (mRNA) (n/a) (elongation of very long chain fatty acids protein 1)	GO:0016021	0	0	0	0	0	0	cellular organisms;Eukaryota;Opisthokonta;Metazoa;Eumetazoa;Bilateria;Protostomia;Ecdysozoa;Panarthropoda;Arthropoda;Chelicerata;Arachnida;Acari;Acariformes;Trombidiformes;Prostigmata;Eleutherengona;Raphignathae;Tetranychoidea;Tetranychidae;Tetranychus	0	0	0	0
Leaves	M1227811	99.83	0	1021	2473	11	12	0.999997	SapurV1A.0024s0700.1.p	667	ankyrin repeat and zinc finger protein, putative	GO:0005515	PF00023	PTHR16036:SF6	0	0	0	KOG2505	cellular organisms;Eukaryota;Viridiplantae;Streptophyta;Streptophytina;Embryophyta;Tracheophyta;Euphyllophyta;Spermatophyta;Magnoliophyta;Mesangiospermae;eudicotyledons;Gunneridae;Pentapetalae;rosids;fabi ds;Malpighiales;Salicaceae;Saliceae;Salix;Salix purpurea	0	0	0	0
Buds	M1227980	100	4e-106	326	2292	0.087	0.87	0.98299	tetur31g01610	217	length:217 (mRNA) (n/a) (Tetratricopeptide repeat)	0	0	0	0	0	0	0	cellular organisms;Eukaryota;Opisthokonta;Metazoa;Eumetazoa;Bilateria;Protostomia;Ecdysozoa;Panarthropoda;Arthropoda;Chelicerata;Arachnida;Acari;Acariformes;Trombidiformes;Prostigmata;Eleutherengona;Raphignathae;Tetranychoidea;Tetranychidae;Tetranychus	0	0	0	0
stems	M1228000	99.46	2e-133	381	928	4.3	7.6	0.987264	SapurV1A.0550s0060.1.p	185	pectin methyl esterase inhibitor	GO:0004857;GO:0030599	PF04043	0	0	0	0	0	cellular organisms;Eukaryota;Viridiplantae;Streptophyta;Streptophytina;Embryophyta;Tracheophyta;Euphyllophyta;Spermatophyta;Magnoliophyta;Mesangiospermae;eudicotyledons;Gunneridae;Pentapetalae;rosids;fabi ds;Malpighiales;Salicaceae;Saliceae;Salix;Salix purpurea	0	0	0	0
Buds	M1228030	98.98	8e-64	196	636	0.14	2.1	0.99899	tetur32g01880	101	length:101 (mRNA) (n/a) (Hypothetical protein)	0	0	0	0	0	0	0	cellular organisms;Eukaryota;Opisthokonta;Metazoa;Eumetazoa;Bilateria;Protostomia;Ecdysozoa;Panarthropoda;Arthropoda;Chelicerata;Arachnida;Acari;Acariformes;Trombidiformes;Prostigmata;Eleutherengona;Raphignathae;Tetranychoidea;Tetranychidae;Tetranychus	0	0	0	0
Buds	M1228070	100	6e-89	280	1399	0.049	0.48	0.988546	tetur06g00500	403	length:403 (mRNA) (n/a) (PREDICTED: similar to npdc-1)	GO:0016021	0	0	0	0	0	0	cellular organisms;Eukaryota;Opisthokonta;Metazoa;Eumetazoa;Bilateria;Protostomia;Ecdysozoa;Panarthropoda;Arthropoda;Chelicerata;Arachnida;Acari;Acariformes;Trombidiformes;Prostigmata;Eleutherengona;Raphignathae;Tetranychoidea;Tetranychidae;Tetranychus	0	0	0	0
Buds	M1228550	100	2e-66	204	739	0.15	1.4	0.983868	tetur23g02190	102	length:102 (mRNA) (n/a) (10 kDa heat shock protein, mitochondrial)	GO:0005524;GO:0005737;GO:0006457	0	0	0	0	0	0	cellular organisms;Eukaryota;Opisthokonta;Metazoa;Eumetazoa;Bilateria;Protostomia;Ecdysozoa;Panarthropoda;Arthropoda;Chelicerata;Arachnida;Acari;Acariformes;Trombidiformes;Prostigmata;Eleutherengona;Raphignathae;Tetranychoidea;Tetranychidae;Tetranychus	0	0	0	0
Buds	M1228560	99.72	0	736	1620	0.02	0.31	0.993434	tetur09g02740	360	length:360 (mRNA) (n/a) (ubiquitin carboxyl-terminal hydrolase 12)	GO:0004221;GO:0006511	0	PTHR10420: UBIQUITIN SPECIFIC PROTEASE FAMILY C19-RELATED	0	0	0	0	cellular organisms;Eukaryota;Opisthokonta;Metazoa;Eumetazoa;Bilateria;Protostomia;Ecdysozoa;Panarthropoda;Arthropoda;Chelicerata;Arachnida;Acari;Acariformes;Trombidiformes;Prostigmata;Eleutherengona;Raphignathae;Tetranychoidea;Tetranychidae;Tetranychus	0	0	0	0
Buds	M1228620	100	0	874	1984	0.096	0.87	0.984025	tetur29g01040	422	length:422 (mRNA) (n/a) (histone-binding protein RBBP7)	0	0	PTHR22850: WD40 REPEAT FAMILY	0	0	0	0	cellular organisms;Eukaryota;Opisthokonta;Metazoa;Eumetazoa;Bilateria;Protostomia;Ecdysozoa;Panarthropoda;Arthropoda;Chelicerata;Arachnida;Acari;Acariformes;Trombidiformes;Prostigmata;Eleutherengona;Raphignathae;Tetranychoidea;Tetranychidae;Tetranychus	FR352708|AK042337|non-protein	6e-25	2000	coding (noncoding) transcript
Buds	M1228750	100	3e-150	429	1297	0.054	0.83	0.997463	tetur02g11800	219	length:219 (mRNA) (TYKY ) (NADH dehydrogenase, subunit TYKY)	0	0	0	0	0	0	0	cellular organisms;Eukaryota;Opisthokonta;Metazoa;Eumetazoa;Bilateria;Protostomia;Ecdysozoa;Panarthropoda;Arthropoda;Chelicerata;Arachnida;Acari;Acariformes;Trombidiformes;Prostigmata;Eleutherengona;Raphignathae;Tetranychoidea;Tetranychidae;Tetranychus	0	0	0	0
Buds	M1228760	100	0	517	1266	0.044	0.75	0.997031	tetur18g01130	306	length:306 (mRNA) (n/a) (sin3 histone deacetylase corepressor complex component SDS3)	0	0	PTHR21964: BREAST CANCER METASTASIS-SUPPRESSOR 1	0	0	0	0	cellular organisms;Eukaryota;Opisthokonta;Metazoa;Eumetazoa;Bilateria;Protostomia;Ecdysozoa;Panarthropoda;Arthropoda;Chelicerata;Arachnida;Acari;Acariformes;Trombidiformes;Prostigmata;Eleutherengona;Raphignathae;Tetranychoidea;Tetranychidae;Tetranychus	0	0	0	0
Buds	M1228770	90.74	2e-107	317	889	0.049	1	0.999525	tetur27g02440	274	length:274 (mRNA) (n/a) (Hypothetical protein)	0	0	0	0	0	0	0	cellular organisms;Eukaryota;Opisthokonta;Metazoa;Eumetazoa;Bilateria;Protostomia;Ecdysozoa;Panarthropoda;Arthropoda;Chelicerata;Arachnida;Acari;Acariformes;Trombidiformes;Prostigmata;Eleutherengona;Raphignathae;Tetranychoidea;Tetranychidae;Tetranychus	0	0	0	0
Buds	M1228830	100	0	746	2151	0.009	0.32	0.999667	tetur20g00610	393	length:393 (mRNA) (n/a) (Calponin-like actin-binding)	0	0	PTHR12114: PARVIN	0	0	0	0	cellular organisms;Eukaryota;Opisthokonta;Metazoa;Eumetazoa;Bilateria;Protostomia;Ecdysozoa;Panarthropoda;Arthropoda;Chelicerata;Arachnida;Acari;Acariformes;Trombidiformes;Prostigmata;Eleutherengona;Raphignathae;Tetranychoidea;Tetranychidae;Tetranychus	0	0	0	0
stems	M1228890	99.25	3e-83	273	3505	1	2.7	1	SapurV1A.0135s0240.2.p	224	cyclin-dependent kinase inhibitor 3	GO:0004861;GO:0005634;GO:0007050	PF02234	0	0	0	0	0	cellular organisms;Eukaryota;Viridiplantae;Streptophyta;Streptophytina;Embryophyta;Tracheophyta;Euphyllophyta;Spermatophyta;Magnoliophyta;Mesangiospermae;eudicotyledons;Gunneridae;Pentapetalae;rosids;fabi ds;Malpighiales;Salicaceae;Saliceae;Salix;Salix purpurea	0	0	0	0
Buds	M1228990	99.2	7e-88	262	640	0.029	0.34	0.988177	tetur01g02320	239	length:239 (mRNA) (TuGSTo01) (Glutathione S-transferase, class omega)	0	0	PTHR11260: GLUTATHIONE S-TRANSFERASE, GST, SUPERFAMILY, GST DOMAIN CONTAINING	0	0	0	0	cellular organisms;Eukaryota;Opisthokonta;Metazoa;Eumetazoa;Bilateria;Protostomia;Ecdysozoa;Panarthropoda;Arthropoda;Chelicerata;Arachnida;Acari;Acariformes;Trombidiformes;Prostigmata;Eleutherengona;Raphignathae;Tetranychoidea;Tetranychidae;Tetranychus	0	0	0	0
Buds	M1229010	54.92	0	585	3005	0.011	0.2	0.996771	tr|T1JAR8|T1JAR8_STRMM	733	Enhancer of polycomb-like protein OS=Strigamia maritima PE=3 SV=1	GO:0032777; GO:0006355; GO:0006351	PF06752; PF06752	PTHR14898	0	0	0	0	Eukaryota; Metazoa; Ecdysozoa; Arthropoda; Myriapoda; Chilopoda;Pleurostigmophora; Geophilomorpha; Linotaeniidae; Strigamia	0	0	0	0
stems	M1229142	97.98	3e-57	182	579	0.75	2.9	0.999896	SapurV1A.0048s0190.1.p	184	cytochrome b6-F complex iron-sulfur subunit	GO:0009496;GO:0042651;GO:0051537;GO:0055114	PF08802	0	0	0	0	0	cellular organisms;Eukaryota;Viridiplantae;Streptophyta;Streptophytina;Embryophyta;Tracheophyta;Euphyllophyta;Spermatophyta;Magnoliophyta;Mesangiospermae;eudicotyledons;Gunneridae;Pentapetalae;rosids;fabi ds;Malpighiales;Salicaceae;Saliceae;Salix;Salix purpurea	0	0	0	0
Buds	M1229191	97.89	6e-62	191	588	2	0.57	0.999936	SapurV1A.1129s0040.1.p	99	hypothetical protein	0	0	0	0	0	0	0	cellular organisms;Eukaryota;Viridiplantae;Streptophyta;Streptophytina;Embryophyta;Tracheophyta;Euphyllophyta;Spermatophyta;Magnoliophyta;Mesangiospermae;eudicotyledons;Gunneridae;Pentapetalae;rosids;fabi ds;Malpighiales;Salicaceae;Saliceae;Salix;Salix purpurea	0	0	0	0
stems	M1229210	0	0	0	0	0.071	0.5	0.973689	0	0	0	0	0	0	0	0	0	0	0	0	0	0	0
Buds	M1229220	100	0	540	1682	0.076	0.94	0.991503	tetur01g10610	272	length:272 (mRNA) (n/a) (phosphatidylinositol transfer protein alpha isoform)	GO:0005622;GO:0006810	0	0	0	0	0	0	cellular organisms;Eukaryota;Opisthokonta;Metazoa;Eumetazoa;Bilateria;Protostomia;Ecdysozoa;Panarthropoda;Arthropoda;Chelicerata;Arachnida;Acari;Acariformes;Trombidiformes;Prostigmata;Eleutherengona;Raphignathae;Tetranychoidea;Tetranychidae;Tetranychus	0	0	0	0
stems	M1229470	0	0	0	0	6.6	3.3	0.991084	0	0	0	0	0	0	0	0	0	0	0	0	0	0	0
Buds	M1229500	99.47	0	1454	3208	0.027	0.35	0.989616	tetur02g03130	763	length:763 (mRNA) (n/a) (arf-GAP with coiled-coil, ANK repeat and PH domain-containing protein 2)	0	0	PTHR23180: CENTAURIN/ARF	0	0	0	0	cellular organisms;Eukaryota;Opisthokonta;Metazoa;Eumetazoa;Bilateria;Protostomia;Ecdysozoa;Panarthropoda;Arthropoda;Chelicerata;Arachnida;Acari;Acariformes;Trombidiformes;Prostigmata;Eleutherengona;Raphignathae;Tetranychoidea;Tetranychidae;Tetranychus	0	0	0	0
Buds	M1229670	88.24	5e-120	361	2101	0.024	0.47	0.998327	tetur17g01510	223	length:223 (mRNA) (n/a) (Protein kinase-like domain)	0	0	PTHR22985: SERINE/THREONINE PROTEIN KINASE	0	0	0	0	cellular organisms;Eukaryota;Opisthokonta;Metazoa;Eumetazoa;Bilateria;Protostomia;Ecdysozoa;Panarthropoda;Arthropoda;Chelicerata;Arachnida;Acari;Acariformes;Trombidiformes;Prostigmata;Eleutherengona;Raphignathae;Tetranychoidea;Tetranychidae;Tetranychus	0	0	0	0
Buds	M1229780	100	1e-41	140	233	4.7	1.9	0.966346	SapurV1A.0104s0160.1.p	276	K+-H+ exchange-like protein	0	PF10173	0	0	0	0	KOG4539	cellular organisms;Eukaryota;Viridiplantae;Streptophyta;Streptophytina;Embryophyta;Tracheophyta;Euphyllophyta;Spermatophyta;Magnoliophyta;Mesangiospermae;eudicotyledons;Gunneridae;Pentapetalae;rosids;fabi ds;Malpighiales;Salicaceae;Saliceae;Salix;Salix purpurea	0	0	0	0
Buds	M1229950	99.79	0	901	1812	0.037	0.35	0.965229	tetur05g01350	484	length:484 (mRNA) (n/a) (serine protease inhibitor 4, serpin-4) (n/a) (serine protease inhibitor 4, serpin-4)	GO:0004867	0	0	0	0	0	0	cellular organisms;Eukaryota;Opisthokonta;Metazoa;Eumetazoa;Bilateria;Protostomia;Ecdysozoa;Panarthropoda;Arthropoda;Chelicerata;Arachnida;Acari;Acariformes;Trombidiformes;Prostigmata;Eleutherengona;Raphignathae;Tetranychoidea;Tetranychidae;Tetranychus	0	0	0	0
Buds	M1230010	89.12	0	721	1366	0.16	6.3	0.999946	SapurV1A.0752s0100.1.p	386	delta-12 fatty acid desaturase	GO:0006629;GO:0016491;GO:0055114	PF00487	PTHR19353:SF7	0	0	0	0	cellular organisms;Eukaryota;Viridiplantae;Streptophyta;Streptophytina;Embryophyta;Tracheophyta;Euphyllophyta;Spermatophyta;Magnoliophyta;Mesangiospermae;eudicotyledons;Gunneridae;Pentapetalae;rosids;fabi ds;Malpighiales;Salicaceae;Saliceae;Salix;Salix purpurea	0	0	0	0
stems	M1230010	89.12	0	721	1366	0.58	63	1	SapurV1A.0752s0100.1.p	386	delta-12 fatty acid desaturase	GO:0006629;GO:0016491;GO:0055114	PF00487	PTHR19353:SF7	0	0	0	0	cellular organisms;Eukaryota;Viridiplantae;Streptophyta;Streptophytina;Embryophyta;Tracheophyta;Euphyllophyta;Spermatophyta;Magnoliophyta;Mesangiospermae;eudicotyledons;Gunneridae;Pentapetalae;rosids;fabi ds;Malpighiales;Salicaceae;Saliceae;Salix;Salix purpurea	0	0	0	0
Buds	M1230020	100	2e-127	366	1042	0.022	0.35	0.990608	tetur39g00490	176	length:176 (mRNA) (n/a) (Programmed cell death protein 6)	GO:0005509	0	PTHR10183: CALPAIN	0	0	0	0	cellular organisms;Eukaryota;Opisthokonta;Metazoa;Eumetazoa;Bilateria;Protostomia;Ecdysozoa;Panarthropoda;Arthropoda;Chelicerata;Arachnida;Acari;Acariformes;Trombidiformes;Prostigmata;Eleutherengona;Raphignathae;Tetranychoidea;Tetranychidae;Tetranychus	0	0	0	0
Buds	M1230150	100	0	580	1364	0.17	2.4	0.996433	tetur04g06780	286	length:286 (mRNA) (Echs1) (mitochondrial enoyl-CoA hydratase) (n/a) (enoyl-CoA hydratase)	0	0	0	0	0	0	0	cellular organisms;Eukaryota;Opisthokonta;Metazoa;Eumetazoa;Bilateria;Protostomia;Ecdysozoa;Panarthropoda;Arthropoda;Chelicerata;Arachnida;Acari;Acariformes;Trombidiformes;Prostigmata;Eleutherengona;Raphignathae;Tetranychoidea;Tetranychidae;Tetranychus	0	0	0	0
Buds	M1230340	100	0	518	1361	0.053	0.77	0.997559	tetur19g00580	276	length:276 (mRNA) (n/a) (syntaxin-7)	GO:0016020	0	PTHR19957: SYNTAXIN	0	0	0	0	cellular organisms;Eukaryota;Opisthokonta;Metazoa;Eumetazoa;Bilateria;Protostomia;Ecdysozoa;Panarthropoda;Arthropoda;Chelicerata;Arachnida;Acari;Acariformes;Trombidiformes;Prostigmata;Eleutherengona;Raphignathae;Tetranychoidea;Tetranychidae;Tetranychus	0	0	0	0
stems	M1230480	100	9e-59	188	664	0.44	5.8	1	SapurV1A.0326s0470.1.p	211	harpin-induced family protein	0	PF03168	0	0	0	0	0	cellular organisms;Eukaryota;Viridiplantae;Streptophyta;Streptophytina;Embryophyta;Tracheophyta;Euphyllophyta;Spermatophyta;Magnoliophyta;Mesangiospermae;eudicotyledons;Gunneridae;Pentapetalae;rosids;fabi ds;Malpighiales;Salicaceae;Saliceae;Salix;Salix purpurea	0	0	0	0
Buds	M1230610	100	4e-171	483	1207	0.47	5.1	0.986983	tetur32g00630	279	length:279 (mRNA) (n/a) (ribosomal protein L6)	GO:0003735;GO:0005622;GO:0005840;GO:0006412	0	0	0	0	0	0	cellular organisms;Eukaryota;Opisthokonta;Metazoa;Eumetazoa;Bilateria;Protostomia;Ecdysozoa;Panarthropoda;Arthropoda;Chelicerata;Arachnida;Acari;Acariformes;Trombidiformes;Prostigmata;Eleutherengona;Raphignathae;Tetranychoidea;Tetranychidae;Tetranychus	0	0	0	0
stems	M1230840	100	0	775	3307	2.5	4.5	0.971301	SapurV1A.0867s0120.1.p	476	RNA recognition motif 2 in RNA-binding protein 40 (RBM40)-like protein	GO:0003676	PF00076	PTHR16105	0	0	K13157	0	cellular organisms;Eukaryota;Viridiplantae;Streptophyta;Streptophytina;Embryophyta;Tracheophyta;Euphyllophyta;Spermatophyta;Magnoliophyta;Mesangiospermae;eudicotyledons;Gunneridae;Pentapetalae;rosids;fabi ds;Malpighiales;Salicaceae;Saliceae;Salix;Salix purpurea	0	0	0	0
Buds	M1230900	99.45	4e-115	338	1101	0.059	0.65	0.994114	tetur05g08670	249	length:249 (mRNA) (n/a) (Hypothetical protein)	0	0	0	0	0	0	0	cellular organisms;Eukaryota;Opisthokonta;Metazoa;Eumetazoa;Bilateria;Protostomia;Ecdysozoa;Panarthropoda;Arthropoda;Chelicerata;Arachnida;Acari;Acariformes;Trombidiformes;Prostigmata;Eleutherengona;Raphignathae;Tetranychoidea;Tetranychidae;Tetranychus	0	0	0	0
Leaves	M1230961	99.55	1e-153	437	1151	7.6	9.2	0.997763	SapurV1A.0104s0350.1.p	226	HSP20/alpha crystallin family protein	0	PF00011	PTHR11527:SF17	0	0	0	0	cellular organisms;Eukaryota;Viridiplantae;Streptophyta;Streptophytina;Embryophyta;Tracheophyta;Euphyllophyta;Spermatophyta;Magnoliophyta;Mesangiospermae;eudicotyledons;Gunneridae;Pentapetalae;rosids;fabi ds;Malpighiales;Salicaceae;Saliceae;Salix;Salix purpurea	0	0	0	0
Buds	M1230970	100	0	563	1569	0.037	0.61	0.997697	tetur02g13700	295	length:295 (mRNA) (n/a) (Histidine phosphatase superfamily, clade-1)	0	0	PTHR20935: PHOSPHOGLYCERATE MUTASE-RELATED	0	0	0	0	cellular organisms;Eukaryota;Opisthokonta;Metazoa;Eumetazoa;Bilateria;Protostomia;Ecdysozoa;Panarthropoda;Arthropoda;Chelicerata;Arachnida;Acari;Acariformes;Trombidiformes;Prostigmata;Eleutherengona;Raphignathae;Tetranychoidea;Tetranychidae;Tetranychus	0	0	0	0
Buds	M1231000	100	3e-174	509	2354	0.36	3.3	0.975404	SapurV1A.0130s0420.1.p	343	thaumatin-like protein	0	PF00314	0	0	0	0	0	cellular organisms;Eukaryota;Viridiplantae;Streptophyta;Streptophytina;Embryophyta;Tracheophyta;Euphyllophyta;Spermatophyta;Magnoliophyta;Mesangiospermae;eudicotyledons;Gunneridae;Pentapetalae;rosids;fabi ds;Malpighiales;Salicaceae;Saliceae;Salix;Salix purpurea	0	0	0	0
Buds	M1231150	95.24	6e-170	493	2133	0.03	0.36	0.987404	tetur04g01040	310	length:310 (mRNA) (n/a) (3')	GO:0004437	0	0	0	0	0	0	cellular organisms;Eukaryota;Opisthokonta;Metazoa;Eumetazoa;Bilateria;Protostomia;Ecdysozoa;Panarthropoda;Arthropoda;Chelicerata;Arachnida;Acari;Acariformes;Trombidiformes;Prostigmata;Eleutherengona;Raphignathae;Tetranychoidea;Tetranychidae;Tetranychus	0	0	0	0
Buds	M1231290	96.25	0	733	1736	0.013	0.24	0.996807	tetur01g16190	374	length:374 (mRNA) (n/a) (F-box domain, Skp2-like)	0	0	0	0	0	0	0	cellular organisms;Eukaryota;Opisthokonta;Metazoa;Eumetazoa;Bilateria;Protostomia;Ecdysozoa;Panarthropoda;Arthropoda;Chelicerata;Arachnida;Acari;Acariformes;Trombidiformes;Prostigmata;Eleutherengona;Raphignathae;Tetranychoidea;Tetranychidae;Tetranychus	0	0	0	0
Buds	M1231310	100	0	803	1672	0.047	0.66	0.993072	tetur08g03960	391	length:391 (mRNA) (n/a) (isocitrate dehydrogenase)	GO:0004449;GO:0005739;GO:0006099;GO:0055114	0	0	0	0	0	0	cellular organisms;Eukaryota;Opisthokonta;Metazoa;Eumetazoa;Bilateria;Protostomia;Ecdysozoa;Panarthropoda;Arthropoda;Chelicerata;Arachnida;Acari;Acariformes;Trombidiformes;Prostigmata;Eleutherengona;Raphignathae;Tetranychoidea;Tetranychidae;Tetranychus	0	0	0	0
Buds	M1231330	100	0	1027	4354	0.087	1.1	0.994815	tetur04g05260	646	length:646 (mRNA) (n/a) (GTPase activating protein)	GO:0000166	0	PTHR10693: RNA-BINDING RAS-GAP SH3 BINDING PROTEIN RELATED	0	0	0	0	cellular organisms;Eukaryota;Opisthokonta;Metazoa;Eumetazoa;Bilateria;Protostomia;Ecdysozoa;Panarthropoda;Arthropoda;Chelicerata;Arachnida;Acari;Acariformes;Trombidiformes;Prostigmata;Eleutherengona;Raphignathae;Tetranychoidea;Tetranychidae;Tetranychus	0	0	0	0
stems	M1231410	100	3e-34	134	1243	28	25	0.999961	SapurV1A.0242s0110.3.p	566	global transcription factor group protein	GO:0005515	PF00439	PTHR22880:SF31	0	0	0	KOG1474	cellular organisms;Eukaryota;Viridiplantae;Streptophyta;Streptophytina;Embryophyta;Tracheophyta;Euphyllophyta;Spermatophyta;Magnoliophyta;Mesangiospermae;eudicotyledons;Gunneridae;Pentapetalae;rosids;fabi ds;Malpighiales;Salicaceae;Saliceae;Salix;Salix purpurea	0	0	0	0
Buds	M1231450	100	0	536	2193	0.038	0.53	0.998629	tetur03g09470	291	length:291 (mRNA) (n/a) (abhydrolase domain-containing protein FAM108C1)	0	0	PTHR12277: UNCHARACTERIZED	0	0	0	0	cellular organisms;Eukaryota;Opisthokonta;Metazoa;Eumetazoa;Bilateria;Protostomia;Ecdysozoa;Panarthropoda;Arthropoda;Chelicerata;Arachnida;Acari;Acariformes;Trombidiformes;Prostigmata;Eleutherengona;Raphignathae;Tetranychoidea;Tetranychidae;Tetranychus	0	0	0	0
Leaves	M1231540	98.78	6e-52	166	498	4	1.8	0.99505	SapurV1A.0374s0020.1.p	150	hypothetical protein	0	0	0	0	0	0	0	cellular organisms;Eukaryota;Viridiplantae;Streptophyta;Streptophytina;Embryophyta;Tracheophyta;Euphyllophyta;Spermatophyta;Magnoliophyta;Mesangiospermae;eudicotyledons;Gunneridae;Pentapetalae;rosids;fabi ds;Malpighiales;Salicaceae;Saliceae;Salix;Salix purpurea	0	0	0	0
Leaves	M1231541	100	5e-46	152	593	6	2.1	0.999999	SapurV1A.0254s0230.1.p	144	hypothetical protein	0	0	0	0	0	0	0	cellular organisms;Eukaryota;Viridiplantae;Streptophyta;Streptophytina;Embryophyta;Tracheophyta;Euphyllophyta;Spermatophyta;Magnoliophyta;Mesangiospermae;eudicotyledons;Gunneridae;Pentapetalae;rosids;fabi ds;Malpighiales;Salicaceae;Saliceae;Salix;Salix purpurea	0	0	0	0
Buds	M1231601	86.54	5e-150	419	1210	0.058	0.6	0.961647	SapurV1A.0987s0070.1.p	607	plant intracellular Ras-group-related LRR protein, putative	GO:0005515	PF00560	PTHR23155:SF267	0	0	0	KOG0472	cellular organisms;Eukaryota;Viridiplantae;Streptophyta;Streptophytina;Embryophyta;Tracheophyta;Euphyllophyta;Spermatophyta;Magnoliophyta;Mesangiospermae;eudicotyledons;Gunneridae;Pentapetalae;rosids;fabi ds;Malpighiales;Salicaceae;Saliceae;Salix;Salix purpurea	0	0	0	0
Buds	M1231700	100	0	1409	2752	0.027	0.59	0.999054	tetur27g00160	904	length:904 (mRNA) (n/a) (sex comb on midleg-like 2)	0	0	PTHR12247: LETHAL(3)MALIGNANT BRAIN TUMOR-RELATED	0	0	0	0	cellular organisms;Eukaryota;Opisthokonta;Metazoa;Eumetazoa;Bilateria;Protostomia;Ecdysozoa;Panarthropoda;Arthropoda;Chelicerata;Arachnida;Acari;Acariformes;Trombidiformes;Prostigmata;Eleutherengona;Raphignathae;Tetranychoidea;Tetranychidae;Tetranychus	0	0	0	0
Buds	M1231740	98.57	2e-44	149	212	0.13	7.5	1	tr|F9XGJ5|F9XGJ5_MYCGM	111	Uncharacterized protein OS=Mycosphaerella graminicola (strain CBS 115943 / IPO323) GN=MYCGRDRAFT_100832 PE=4 SV=1	0	0	0	ztr:MYCGRDRAFT_100832;	0	0	0	Eukaryota; Fungi; Dikarya; Ascomycota; Pezizomycotina;Dothideomycetes; Dothideomycetidae; Capnodiales; Mycosphaerellaceae;Zymoseptoria	FR371328|AK155563|non-protein	3e-42	821	coding (noncoding) transcript
Buds	M1231810	100	3e-114	353	3188	0.02	0.18	0.972481	tetur03g07380	171	length:171 (mRNA) (n/a) (TM2 domain-containing protein CG10795 precursor)	0	0	PTHR21016: BETA-AMYLOID BINDING PROTEIN-RELATED	0	0	0	0	cellular organisms;Eukaryota;Opisthokonta;Metazoa;Eumetazoa;Bilateria;Protostomia;Ecdysozoa;Panarthropoda;Arthropoda;Chelicerata;Arachnida;Acari;Acariformes;Trombidiformes;Prostigmata;Eleutherengona;Raphignathae;Tetranychoidea;Tetranychidae;Tetranychus	0	0	0	0
Buds	M1231870	100	2e-77	236	1035	0.24	4.1	0.999028	tetur01g03360	114	length:114 (mRNA) (n/a) (Guanylate-binding protein, C-terminal)	GO:0003924;GO:0005525	0	0	0	0	0	0	cellular organisms;Eukaryota;Opisthokonta;Metazoa;Eumetazoa;Bilateria;Protostomia;Ecdysozoa;Panarthropoda;Arthropoda;Chelicerata;Arachnida;Acari;Acariformes;Trombidiformes;Prostigmata;Eleutherengona;Raphignathae;Tetranychoidea;Tetranychidae;Tetranychus	0	0	0	0
stems	M1232020	0	0	0	0	0.024	0.29	0.96002	0	0	0	0	0	0	0	0	0	0	0	0	0	0	0
stems	M1232040	100	9e-154	456	679	0.032	7.3	1	SapurV1A.0020s0580.2.p	982	LRR receptor-like Serine/Threonine-kinase, putative	GO:0005515;GO:0004672;GO:0005524;GO:0006468	PF00560;PF11721;PF00069	PTHR24420:SF696	0	0	0	KOG0032	cellular organisms;Eukaryota;Viridiplantae;Streptophyta;Streptophytina;Embryophyta;Tracheophyta;Euphyllophyta;Spermatophyta;Magnoliophyta;Mesangiospermae;eudicotyledons;Gunneridae;Pentapetalae;rosids;fabi ds;Malpighiales;Salicaceae;Saliceae;Salix;Salix purpurea	0	0	0	0
stems	M1232420	98.68	1e-104	311	1312	3.5	1.5	1	SapurV1A.0984s0040.1.p	151	hypothetical protein	0	0	0	0	0	0	0	cellular organisms;Eukaryota;Viridiplantae;Streptophyta;Streptophytina;Embryophyta;Tracheophyta;Euphyllophyta;Spermatophyta;Magnoliophyta;Mesangiospermae;eudicotyledons;Gunneridae;Pentapetalae;rosids;fabi ds;Malpighiales;Salicaceae;Saliceae;Salix;Salix purpurea	0	0	0	0
stems	M1232660	98.89	2e-117	340	904	0.11	1.1	0.999999	SapurV1A.0817s0120.2.p	180	homeobox leucine zipper protein ATHB-40	GO:0003700;GO:0006355;GO:0043565	PF00046	PTHR24326:SF219	0	0	0	0	cellular organisms;Eukaryota;Viridiplantae;Streptophyta;Streptophytina;Embryophyta;Tracheophyta;Euphyllophyta;Spermatophyta;Magnoliophyta;Mesangiospermae;eudicotyledons;Gunneridae;Pentapetalae;rosids;fabi ds;Malpighiales;Salicaceae;Saliceae;Salix;Salix purpurea	0	0	0	0
stems	M1232750	100	6e-28	107	263	0.27	1.4	0.999944	SapurV1A.0400s0030.1.p	605	organelle transcript processing protein, putative	0	PF01535	PTHR24015:SF50	0	0	0	0	cellular organisms;Eukaryota;Viridiplantae;Streptophyta;Streptophytina;Embryophyta;Tracheophyta;Euphyllophyta;Spermatophyta;Magnoliophyta;Mesangiospermae;eudicotyledons;Gunneridae;Pentapetalae;rosids;fabi ds;Malpighiales;Salicaceae;Saliceae;Salix;Salix purpurea	0	0	0	0
stems	M1232941	94.74	2e-72	239	457	13	7.8	0.989931	SapurV1A.0174s0260.1.p	1936	glutamate synthase (NADH)	GO:0006537;GO:0015930;GO:0006807;GO:0055114;GO:0016491;GO:0050660;GO:0008152	PF07992;PF01645;PF04898;PF00070;PF01493;PF00310	PTHR11938:SF1	0	0	0	KOG0399	cellular organisms;Eukaryota;Viridiplantae;Streptophyta;Streptophytina;Embryophyta;Tracheophyta;Euphyllophyta;Spermatophyta;Magnoliophyta;Mesangiospermae;eudicotyledons;Gunneridae;Pentapetalae;rosids;fabi ds;Malpighiales;Salicaceae;Saliceae;Salix;Salix purpurea	0	0	0	0
stems	M1233001	96.2	2e-117	341	778	0.034	1	0.996698	SapurV1A.0398s0080.1.p	253	hypothetical protein	0	0	0	0	0	0	0	cellular organisms;Eukaryota;Viridiplantae;Streptophyta;Streptophytina;Embryophyta;Tracheophyta;Euphyllophyta;Spermatophyta;Magnoliophyta;Mesangiospermae;eudicotyledons;Gunneridae;Pentapetalae;rosids;fabi ds;Malpighiales;Salicaceae;Saliceae;Salix;Salix purpurea	0	0	0	0
stems	M1233110	88.76	3e-43	152	267	0.48	4.3	0.992932	SapurV1A.0728s0120.1.p	1133	CC-NBS-LRR resistance protein	GO:0005524;GO:0006915	PF00931	PTHR23155	0	0	0	KOG4658	cellular organisms;Eukaryota;Viridiplantae;Streptophyta;Streptophytina;Embryophyta;Tracheophyta;Euphyllophyta;Spermatophyta;Magnoliophyta;Mesangiospermae;eudicotyledons;Gunneridae;Pentapetalae;rosids;fabi ds;Malpighiales;Salicaceae;Saliceae;Salix;Salix purpurea	0	0	0	0
Buds	M1233190	99	2e-63	201	1189	0.044	0.53	0.990168	tetur05g03910	100	length:100 (mRNA) (n/a) (ATP synthase subunit g, mitochondrial)	0	0	PTHR12386: FAMILY NOT NAMED	0	0	0	0	cellular organisms;Eukaryota;Opisthokonta;Metazoa;Eumetazoa;Bilateria;Protostomia;Ecdysozoa;Panarthropoda;Arthropoda;Chelicerata;Arachnida;Acari;Acariformes;Trombidiformes;Prostigmata;Eleutherengona;Raphignathae;Tetranychoidea;Tetranychidae;Tetranychus	0	0	0	0
stems	M1233320	100	2e-86	265	1374	4.4	180	0.999943	SapurV1A.0127s0110.1.p	127	hypothetical protein	0	0	0	0	0	0	0	cellular organisms;Eukaryota;Viridiplantae;Streptophyta;Streptophytina;Embryophyta;Tracheophyta;Euphyllophyta;Spermatophyta;Magnoliophyta;Mesangiospermae;eudicotyledons;Gunneridae;Pentapetalae;rosids;fabi ds;Malpighiales;Salicaceae;Saliceae;Salix;Salix purpurea	0	0	0	0
Buds	M1233370	98.61	1e-41	144	1096	0.025	3.9	0.999999	SapurV1A.0670s0010.1.p	96	transmembrane protein, putative	0	0	0	0	0	0	0	cellular organisms;Eukaryota;Viridiplantae;Streptophyta;Streptophytina;Embryophyta;Tracheophyta;Euphyllophyta;Spermatophyta;Magnoliophyta;Mesangiospermae;eudicotyledons;Gunneridae;Pentapetalae;rosids;fabi ds;Malpighiales;Salicaceae;Saliceae;Salix;Salix purpurea	0	0	0	0
stems	M1233450	100	1e-176	505	1555	11	17	0.997856	SapurV1A.0053s0070.1.p	327	OTU-like cysteine protease	0	PF02338	PTHR12419	0	0	0	KOG2606	cellular organisms;Eukaryota;Viridiplantae;Streptophyta;Streptophytina;Embryophyta;Tracheophyta;Euphyllophyta;Spermatophyta;Magnoliophyta;Mesangiospermae;eudicotyledons;Gunneridae;Pentapetalae;rosids;fabi ds;Malpighiales;Salicaceae;Saliceae;Salix;Salix purpurea	0	0	0	0
Buds	M1233510	99.72	2e-180	520	1903	0.18	1.5	0.992772	tetur33g01210	380	length:380 (mRNA) (Mdt) (RNA binding)	GO:0003723	0	PTHR23285: RING FINGER AND KH DOMAIN CONTAINING PROTEIN 1	0	0	0	0	cellular organisms;Eukaryota;Opisthokonta;Metazoa;Eumetazoa;Bilateria;Protostomia;Ecdysozoa;Panarthropoda;Arthropoda;Chelicerata;Arachnida;Acari;Acariformes;Trombidiformes;Prostigmata;Eleutherengona;Raphignathae;Tetranychoidea;Tetranychidae;Tetranychus	0	0	0	0
Buds	M1233520	97.87	1e-80	244	689	0.064	0.87	0.998107	tetur02g02390	249	length:249 (mRNA) (n/a) (zinc finger protein 183)	GO:0005515;GO:0008270	0	PTHR12930: ZINC FINGER PROTEIN 183	0	0	0	0	cellular organisms;Eukaryota;Opisthokonta;Metazoa;Eumetazoa;Bilateria;Protostomia;Ecdysozoa;Panarthropoda;Arthropoda;Chelicerata;Arachnida;Acari;Acariformes;Trombidiformes;Prostigmata;Eleutherengona;Raphignathae;Tetranychoidea;Tetranychidae;Tetranychus	0	0	0	0
stems	M1233580	100	1e-93	282	1284	4.4	2.4	0.957966	SapurV1A.0047s0460.1.p	140	hypothetical protein	0	0	0	0	0	0	0	cellular organisms;Eukaryota;Viridiplantae;Streptophyta;Streptophytina;Embryophyta;Tracheophyta;Euphyllophyta;Spermatophyta;Magnoliophyta;Mesangiospermae;eudicotyledons;Gunneridae;Pentapetalae;rosids;fabi ds;Malpighiales;Salicaceae;Saliceae;Salix;Salix purpurea	0	0	0	0
stems	M1233652	100	2e-09	56.2	545	2.9	8.9	0.999998	SapurV1A.0304s0060.1.p	362	leucoanthocyanidin reductase	0	PF05368	PTHR10366:SF62	0	0	0	0	cellular organisms;Eukaryota;Viridiplantae;Streptophyta;Streptophytina;Embryophyta;Tracheophyta;Euphyllophyta;Spermatophyta;Magnoliophyta;Mesangiospermae;eudicotyledons;Gunneridae;Pentapetalae;rosids;fabi ds;Malpighiales;Salicaceae;Saliceae;Salix;Salix purpurea	0	0	0	0
stems	M1233730	100	7e-104	317	1693	4.9	2.5	0.987959	SapurV1A.0450s0180.1.p	248	late embryogenesis abundant protein	0	PF03168	0	0	0	0	0	cellular organisms;Eukaryota;Viridiplantae;Streptophyta;Streptophytina;Embryophyta;Tracheophyta;Euphyllophyta;Spermatophyta;Magnoliophyta;Mesangiospermae;eudicotyledons;Gunneridae;Pentapetalae;rosids;fabi ds;Malpighiales;Salicaceae;Saliceae;Salix;Salix purpurea	0	0	0	0
stems	M1233770	100	2e-149	445	2658	0.74	0.28	0.965116	SapurV1A.0622s0020.1.p	251	auxin-binding protein ABP19a, putative	GO:0045735	PF00190	0	0	0	0	0	cellular organisms;Eukaryota;Viridiplantae;Streptophyta;Streptophytina;Embryophyta;Tracheophyta;Euphyllophyta;Spermatophyta;Magnoliophyta;Mesangiospermae;eudicotyledons;Gunneridae;Pentapetalae;rosids;fabi ds;Malpighiales;Salicaceae;Saliceae;Salix;Salix purpurea	0	0	0	0
Buds	M1233870	100	0	1380	3009	0.054	0.88	0.997856	tetur10g01170	851	length:851 (mRNA) (n/a) (programmed cell death 6-interacting protein)	0	0	PTHR23030: PCD6 INTERACTING PROTEIN-RELATED	0	0	0	0	cellular organisms;Eukaryota;Opisthokonta;Metazoa;Eumetazoa;Bilateria;Protostomia;Ecdysozoa;Panarthropoda;Arthropoda;Chelicerata;Arachnida;Acari;Acariformes;Trombidiformes;Prostigmata;Eleutherengona;Raphignathae;Tetranychoidea;Tetranychidae;Tetranychus	0	0	0	0
Buds	M1233960	99.64	3e-179	516	1996	0.076	0.82	0.994525	tetur08g03730	343	length:343 (mRNA) (n/a) (SET translocation)	GO:0005634;GO:0006334	0	0	0	0	0	0	cellular organisms;Eukaryota;Opisthokonta;Metazoa;Eumetazoa;Bilateria;Protostomia;Ecdysozoa;Panarthropoda;Arthropoda;Chelicerata;Arachnida;Acari;Acariformes;Trombidiformes;Prostigmata;Eleutherengona;Raphignathae;Tetranychoidea;Tetranychidae;Tetranychus	0	0	0	0
Buds	M1234050	100	2e-173	496	1794	0.051	0.41	0.96629	tetur13g04270	271	length:271 (mRNA) (n/a) (transmembrane protein 120A)	GO:0016021	0	0	0	0	0	0	cellular organisms;Eukaryota;Opisthokonta;Metazoa;Eumetazoa;Bilateria;Protostomia;Ecdysozoa;Panarthropoda;Arthropoda;Chelicerata;Arachnida;Acari;Acariformes;Trombidiformes;Prostigmata;Eleutherengona;Raphignathae;Tetranychoidea;Tetranychidae;Tetranychus	0	0	0	0
Buds	M1234201	100	3e-149	458	3228	0.058	0.71	0.997251	tetur15g03210	508	length:508 (mRNA) (Elk) (transcription factor Elk)	GO:0003700;GO:0006355;GO:0043565	0	PTHR11849: ETS	0	0	0	0	cellular organisms;Eukaryota;Opisthokonta;Metazoa;Eumetazoa;Bilateria;Protostomia;Ecdysozoa;Panarthropoda;Arthropoda;Chelicerata;Arachnida;Acari;Acariformes;Trombidiformes;Prostigmata;Eleutherengona;Raphignathae;Tetranychoidea;Tetranychidae;Tetranychus	0	0	0	0
stems	M1234351	99.34	3e-104	305	906	1.3	0.33	0.98615	SapurV1A.1887s0060.1.p	152	DUF1677 family protein	0	PF07911	0	0	0	0	0	cellular organisms;Eukaryota;Viridiplantae;Streptophyta;Streptophytina;Embryophyta;Tracheophyta;Euphyllophyta;Spermatophyta;Magnoliophyta;Mesangiospermae;eudicotyledons;Gunneridae;Pentapetalae;rosids;fabi ds;Malpighiales;Salicaceae;Saliceae;Salix;Salix purpurea	0	0	0	0
Buds	M1234420	99.22	0	796	1536	0.024	0.45	0.996171	tetur01g06450	397	length:397 (mRNA) (n/a) (phosphorylase b kinase gamma catalytic chain, testis/liver isoform)	0	0	0	0	0	0	0	cellular organisms;Eukaryota;Opisthokonta;Metazoa;Eumetazoa;Bilateria;Protostomia;Ecdysozoa;Panarthropoda;Arthropoda;Chelicerata;Arachnida;Acari;Acariformes;Trombidiformes;Prostigmata;Eleutherengona;Raphignathae;Tetranychoidea;Tetranychidae;Tetranychus	0	0	0	0
stems	M1234430	100	8e-09	57	1205	0.14	0.75	0.970925	SapurV1A.0419s0080.3.p	261	COP9 signalosome complex subunit 5	GO:0005515	PF01398	PTHR10410:SF6	0	0	0	0	cellular organisms;Eukaryota;Viridiplantae;Streptophyta;Streptophytina;Embryophyta;Tracheophyta;Euphyllophyta;Spermatophyta;Magnoliophyta;Mesangiospermae;eudicotyledons;Gunneridae;Pentapetalae;rosids;fabi ds;Malpighiales;Salicaceae;Saliceae;Salix;Salix purpurea	0	0	0	0
stems	M1234491	86	9e-53	173	573	4.5	2.3	0.999849	SapurV1A.0185s0080.2.p	266	aromatic ring-opening dioxygenase, catalytic subunit LigB	GO:0006725;GO:0008198;GO:0016491	PF02900	0	0	0	0	0	cellular organisms;Eukaryota;Viridiplantae;Streptophyta;Streptophytina;Embryophyta;Tracheophyta;Euphyllophyta;Spermatophyta;Magnoliophyta;Mesangiospermae;eudicotyledons;Gunneridae;Pentapetalae;rosids;fabi ds;Malpighiales;Salicaceae;Saliceae;Salix;Salix purpurea	0	0	0	0
Buds	M1234550	100	4e-132	384	1493	0.046	0.46	0.990734	tetur10g00460	187	length:187 (mRNA) (n/a) (Ras small GTPase, Rab type)	GO:0005525;GO:0007264;GO:0015031	0	0	0	0	0	0	cellular organisms;Eukaryota;Opisthokonta;Metazoa;Eumetazoa;Bilateria;Protostomia;Ecdysozoa;Panarthropoda;Arthropoda;Chelicerata;Arachnida;Acari;Acariformes;Trombidiformes;Prostigmata;Eleutherengona;Raphignathae;Tetranychoidea;Tetranychidae;Tetranychus	0	0	0	0
stems	M1234610	99.03	4e-63	203	1356	48	30	0.997633	SapurV1A.0025s0170.1.p	103	transmembrane protein, putative	0	0	0	0	0	0	0	cellular organisms;Eukaryota;Viridiplantae;Streptophyta;Streptophytina;Embryophyta;Tracheophyta;Euphyllophyta;Spermatophyta;Magnoliophyta;Mesangiospermae;eudicotyledons;Gunneridae;Pentapetalae;rosids;fabi ds;Malpighiales;Salicaceae;Saliceae;Salix;Salix purpurea	0	0	0	0
Buds	M1234620	100	7e-104	305	1034	0.11	1.3	0.998295	tetur14g01780	152	length:152 (mRNA) (n/a) (cuticular protein, putative)	GO:0005576;GO:0006030;GO:0008061	0	PTHR22933: UNCHARACTERIZED	0	0	0	0	cellular organisms;Eukaryota;Opisthokonta;Metazoa;Eumetazoa;Bilateria;Protostomia;Ecdysozoa;Panarthropoda;Arthropoda;Chelicerata;Arachnida;Acari;Acariformes;Trombidiformes;Prostigmata;Eleutherengona;Raphignathae;Tetranychoidea;Tetranychidae;Tetranychus	0	0	0	0
stems	M1234720	0	0	0	0	0.12	1.8	0.990567	0	0	0	0	0	0	0	0	0	0	0	0	0	0	0
Buds	M1234750	100	3e-151	468	3205	0.064	0.49	0.973416	tetur04g05280	641	length:641 (mRNA) (n/a) (PREDICTED: similar to igf2 mRNA binding protein, putative)	GO:0003723	0	PTHR10288: RNA-BINDING PROTEIN RELATED	0	0	0	0	cellular organisms;Eukaryota;Opisthokonta;Metazoa;Eumetazoa;Bilateria;Protostomia;Ecdysozoa;Panarthropoda;Arthropoda;Chelicerata;Arachnida;Acari;Acariformes;Trombidiformes;Prostigmata;Eleutherengona;Raphignathae;Tetranychoidea;Tetranychidae;Tetranychus	0	0	0	0
stems	M1234810	57.14	3e-08	48.5	1005	1	0.37	0.997151	SapurV1A.0860s0030.1.p	131	V-type proton ATPase subunit F	GO:0015991;GO:0033180;GO:0046961;GO:0033178;GO:0046933	PF01990	PTHR13861	0	3.6.3.14	K02151	KOG3432	cellular organisms;Eukaryota;Viridiplantae;Streptophyta;Streptophytina;Embryophyta;Tracheophyta;Euphyllophyta;Spermatophyta;Magnoliophyta;Mesangiospermae;eudicotyledons;Gunneridae;Pentapetalae;rosids;fabi ds;Malpighiales;Salicaceae;Saliceae;Salix;Salix purpurea	0	0	0	0
stems	M1234860	99.79	0	876	2181	5.8	9.2	0.981104	SapurV1A.0900s0050.1.p	486	FeS assembly protein SufD	GO:0016226	PF01458	0	0	0	K09015	0	cellular organisms;Eukaryota;Viridiplantae;Streptophyta;Streptophytina;Embryophyta;Tracheophyta;Euphyllophyta;Spermatophyta;Magnoliophyta;Mesangiospermae;eudicotyledons;Gunneridae;Pentapetalae;rosids;fabi ds;Malpighiales;Salicaceae;Saliceae;Salix;Salix purpurea	0	0	0	0
stems	M1234960	99.31	2e-78	246	1565	14	27	1	SapurV1A.0598s0080.1.p	144	hypothetical protein	0	0	0	0	0	0	0	cellular organisms;Eukaryota;Viridiplantae;Streptophyta;Streptophytina;Embryophyta;Tracheophyta;Euphyllophyta;Spermatophyta;Magnoliophyta;Mesangiospermae;eudicotyledons;Gunneridae;Pentapetalae;rosids;fabi ds;Malpighiales;Salicaceae;Saliceae;Salix;Salix purpurea	0	0	0	0
Buds	M1235040	99.69	0	610	1953	0.013	0.24	0.99602	tetur38g00630	380	length:380 (mRNA) (n/a) (Protein kinase-like domain)	0	0	PTHR11295: CDC2, MAP KINASE-RELATED	0	0	0	0	cellular organisms;Eukaryota;Opisthokonta;Metazoa;Eumetazoa;Bilateria;Protostomia;Ecdysozoa;Panarthropoda;Arthropoda;Chelicerata;Arachnida;Acari;Acariformes;Trombidiformes;Prostigmata;Eleutherengona;Raphignathae;Tetranychoidea;Tetranychidae;Tetranychus	0	0	0	0
Buds	M1235131	100	3e-52	171	238	35	10	0.99995	SapurV1A.0470s0140.1.p	412	ATP phosphoribosyltransferase	GO:0000105;GO:0000287;GO:0003879;GO:0005737	PF08029;PF01634	PTHR21403	0	2.4.2.17	K00765	KOG2831	cellular organisms;Eukaryota;Viridiplantae;Streptophyta;Streptophytina;Embryophyta;Tracheophyta;Euphyllophyta;Spermatophyta;Magnoliophyta;Mesangiospermae;eudicotyledons;Gunneridae;Pentapetalae;rosids;fabi ds;Malpighiales;Salicaceae;Saliceae;Salix;Salix purpurea	0	0	0	0
Buds	M1235232	99.88	0	1457	2735	0.39	0.092	0.995896	SapurV1A.2004s0040.1.p	933	chromatin remodeling complex subunit, putative	GO:0003677;GO:0005524;GO:0003676;GO:0004386	PF00176;PF00271	PTHR10799:SF41	0	0	0	KOG0390	cellular organisms;Eukaryota;Viridiplantae;Streptophyta;Streptophytina;Embryophyta;Tracheophyta;Euphyllophyta;Spermatophyta;Magnoliophyta;Mesangiospermae;eudicotyledons;Gunneridae;Pentapetalae;rosids;fabi ds;Malpighiales;Salicaceae;Saliceae;Salix;Salix purpurea	0	0	0	0
stems	M1235290	98.61	0	826	1978	17	25	0.999987	SapurV1A.0615s0100.1.p	456	DNA helicase TIP49 TBP-interacting protein, putative	GO:0003678;GO:0005524	PF06068	PTHR11093	0	0	K04499	KOG1942	cellular organisms;Eukaryota;Viridiplantae;Streptophyta;Streptophytina;Embryophyta;Tracheophyta;Euphyllophyta;Spermatophyta;Magnoliophyta;Mesangiospermae;eudicotyledons;Gunneridae;Pentapetalae;rosids;fabi ds;Malpighiales;Salicaceae;Saliceae;Salix;Salix purpurea	0	0	0	0
Leaves	M1235361	0	0	0	0	31	84	0.999984	0	0	0	0	0	0	0	0	0	0	0	0	0	0	0
stems	M1235361	0	0	0	0	0.26	6.8	1	0	0	0	0	0	0	0	0	0	0	0	0	0	0	0
stems	M1235362	94.12	5e-27	97.8	219	1.4	17	0.999968	SapurV1A.0003s0390.1.p	109	hypothetical protein	0	0	0	0	0	0	0	cellular organisms;Eukaryota;Viridiplantae;Streptophyta;Streptophytina;Embryophyta;Tracheophyta;Euphyllophyta;Spermatophyta;Magnoliophyta;Mesangiospermae;eudicotyledons;Gunneridae;Pentapetalae;rosids;fabi ds;Malpighiales;Salicaceae;Saliceae;Salix;Salix purpurea	0	0	0	0
stems	M1235550	54.41	1e-19	70.5	656	180	95	0.990892	SapurV1A.0139s0320.1.p	1030	DUF4378 domain protein	0	PF12552	PTHR21726:SF4	0	0	0	0	cellular organisms;Eukaryota;Viridiplantae;Streptophyta;Streptophytina;Embryophyta;Tracheophyta;Euphyllophyta;Spermatophyta;Magnoliophyta;Mesangiospermae;eudicotyledons;Gunneridae;Pentapetalae;rosids;fabi ds;Malpighiales;Salicaceae;Saliceae;Salix;Salix purpurea	0	0	0	0
Buds	M1235610	99.72	0	677	1698	0.014	0.19	0.986836	tetur03g05320	359	length:359 (mRNA) (n/a) (dehydrogenase/reductase)	GO:0008152;GO:0016491	0	0	0	0	0	0	cellular organisms;Eukaryota;Opisthokonta;Metazoa;Eumetazoa;Bilateria;Protostomia;Ecdysozoa;Panarthropoda;Arthropoda;Chelicerata;Arachnida;Acari;Acariformes;Trombidiformes;Prostigmata;Eleutherengona;Raphignathae;Tetranychoidea;Tetranychidae;Tetranychus	0	0	0	0
stems	M1235630	89.01	4e-51	173	1280	4	15	0.965545	SapurV1A.0050s0420.2.p	161	jacalin-like lectin domain protein	0	PF01419	0	0	0	0	0	cellular organisms;Eukaryota;Viridiplantae;Streptophyta;Streptophytina;Embryophyta;Tracheophyta;Euphyllophyta;Spermatophyta;Magnoliophyta;Mesangiospermae;eudicotyledons;Gunneridae;Pentapetalae;rosids;fabi ds;Malpighiales;Salicaceae;Saliceae;Salix;Salix purpurea	0	0	0	0
Buds	M1235660	100	1e-75	236	691	0.11	1.1	0.996545	SapurV1A.0004s0360.1.p	345	R2R3-MYB transcription factor MYB1.1	0	PF00249	PTHR10641	0	0	K09422	KOG0048	cellular organisms;Eukaryota;Viridiplantae;Streptophyta;Streptophytina;Embryophyta;Tracheophyta;Euphyllophyta;Spermatophyta;Magnoliophyta;Mesangiospermae;eudicotyledons;Gunneridae;Pentapetalae;rosids;fabi ds;Malpighiales;Salicaceae;Saliceae;Salix;Salix purpurea	0	0	0	0
Buds	M1235661	98.35	3e-161	456	897	0.087	1.4	0.99754	SapurV1A.0004s0360.2.p	307	R2R3-MYB transcription factor MYB1.1	0	PF00249	PTHR10641	0	0	0	KOG0048	cellular organisms;Eukaryota;Viridiplantae;Streptophyta;Streptophytina;Embryophyta;Tracheophyta;Euphyllophyta;Spermatophyta;Magnoliophyta;Mesangiospermae;eudicotyledons;Gunneridae;Pentapetalae;rosids;fabi ds;Malpighiales;Salicaceae;Saliceae;Salix;Salix purpurea	0	0	0	0
Buds	M1235710	99.77	0	871	1809	0.036	0.41	0.990492	tetur06g03190	487	length:487 (mRNA) (n/a) (fizzy-related protein homolog)	0	0	PTHR19918: CELL DIVISION CYCLE 20 (CDC20) (FIZZY)-RELATED	0	0	0	0	cellular organisms;Eukaryota;Opisthokonta;Metazoa;Eumetazoa;Bilateria;Protostomia;Ecdysozoa;Panarthropoda;Arthropoda;Chelicerata;Arachnida;Acari;Acariformes;Trombidiformes;Prostigmata;Eleutherengona;Raphignathae;Tetranychoidea;Tetranychidae;Tetranychus	0	0	0	0
Buds	M1235750	0	0	0	0	0.13	2.8	0.999525	0	0	0	0	0	0	0	0	0	0	0	0	0	0	0
Buds	M1235810	0	0	0	0	0.063	1.2	0.986359	0	0	0	0	0	0	0	0	0	0	0	0	0	0	0
Buds	M1235860	100	0	717	2013	0.073	0.91	0.99371	tetur08g00200	349	length:349 (mRNA) (n/a) (PREDICTED: similar to Activator of 90 kDa heat shock protein ATPase homolog 1)	GO:0001671;GO:0005737;GO:0051087	0	PTHR13009: HEAT SHOCK PROTEIN 90 (HSP90) CO-CHAPERONE AHA-1	0	0	0	0	cellular organisms;Eukaryota;Opisthokonta;Metazoa;Eumetazoa;Bilateria;Protostomia;Ecdysozoa;Panarthropoda;Arthropoda;Chelicerata;Arachnida;Acari;Acariformes;Trombidiformes;Prostigmata;Eleutherengona;Raphignathae;Tetranychoidea;Tetranychidae;Tetranychus	0	0	0	0
Buds	M1235960	100	0	1145	2156	0.083	1.2	0.996931	tetur02g00660	552	length:552 (mRNA) (n/a) (phosphoglucose isomerase)	GO:0004347;GO:0006094;GO:0006096	0	0	0	0	0	0	cellular organisms;Eukaryota;Opisthokonta;Metazoa;Eumetazoa;Bilateria;Protostomia;Ecdysozoa;Panarthropoda;Arthropoda;Chelicerata;Arachnida;Acari;Acariformes;Trombidiformes;Prostigmata;Eleutherengona;Raphignathae;Tetranychoidea;Tetranychidae;Tetranychus	0	0	0	0
Buds	M1235980	97.65	3e-53	171	624	0.15	0.98	0.961302	tetur22g02370	178	length:178 (mRNA) (n/a) (vacuolar protein sorting-associated protein 72 homolog)	0	0	0	0	0	0	0	cellular organisms;Eukaryota;Opisthokonta;Metazoa;Eumetazoa;Bilateria;Protostomia;Ecdysozoa;Panarthropoda;Arthropoda;Chelicerata;Arachnida;Acari;Acariformes;Trombidiformes;Prostigmata;Eleutherengona;Raphignathae;Tetranychoidea;Tetranychidae;Tetranychus	0	0	0	0
Buds	M1236230	0	0	0	0	0.031	0.33	0.968896	0	0	0	0	0	0	0	0	0	0	0	0	0	0	0
Leaves	M1236241	100	3e-177	389	1811	15	39	0.999216	SapurV1A.0408s0170.1.p	328	taurine catabolism dioxygenase, putative	GO:0016491;GO:0055114	PF02668	0	0	0	0	0	cellular organisms;Eukaryota;Viridiplantae;Streptophyta;Streptophytina;Embryophyta;Tracheophyta;Euphyllophyta;Spermatophyta;Magnoliophyta;Mesangiospermae;eudicotyledons;Gunneridae;Pentapetalae;rosids;fabi ds;Malpighiales;Salicaceae;Saliceae;Salix;Salix purpurea	0	0	0	0
Buds	M1236362	0	0	0	0	2.2	0.78	0.969469	0	0	0	0	0	0	0	0	0	0	0	0	0	0	0
Buds	M1236600	99.17	5e-79	248	1770	0.045	0.84	0.999393	tetur04g00220	128	length:128 (mRNA) (n/a) (hypothetical protein)	0	0	0	0	0	0	0	cellular organisms;Eukaryota;Opisthokonta;Metazoa;Eumetazoa;Bilateria;Protostomia;Ecdysozoa;Panarthropoda;Arthropoda;Chelicerata;Arachnida;Acari;Acariformes;Trombidiformes;Prostigmata;Eleutherengona;Raphignathae;Tetranychoidea;Tetranychidae;Tetranychus	0	0	0	0
Buds	M1236630	100	6e-139	396	1042	0.21	4.4	0.999592	tetur23g01640	203	length:203 (mRNA) (n/a) (Flavin reductase)	GO:0003824;GO:0005488;GO:0008152	0	PTHR15020: FLAVIN REDUCTASE-RELATED	0	0	0	0	cellular organisms;Eukaryota;Opisthokonta;Metazoa;Eumetazoa;Bilateria;Protostomia;Ecdysozoa;Panarthropoda;Arthropoda;Chelicerata;Arachnida;Acari;Acariformes;Trombidiformes;Prostigmata;Eleutherengona;Raphignathae;Tetranychoidea;Tetranychidae;Tetranychus	0	0	0	0
Buds	M1236650	100	3e-119	347	783	0.062	0.94	0.997386	tetur04g03850	324	length:324 (mRNA) (n/a) (NSFL1 cofactor p47)	0	0	PTHR23333: UBX DOMAIN CONTAINING PROTEIN	0	0	0	0	cellular organisms;Eukaryota;Opisthokonta;Metazoa;Eumetazoa;Bilateria;Protostomia;Ecdysozoa;Panarthropoda;Arthropoda;Chelicerata;Arachnida;Acari;Acariformes;Trombidiformes;Prostigmata;Eleutherengona;Raphignathae;Tetranychoidea;Tetranychidae;Tetranychus	0	0	0	0
stems	M1236730	95.39	9e-161	469	1391	0.22	0.96	0.968098	tr|B9IMI7|B9IMI7_POPTR	302	Uncharacterized protein OS=Populus trichocarpa GN=POPTR_0018s12090g PE=4 SV=1	GO:0004852; GO:0033014	PF02602	0	pop:POPTR_0018s12090g;	0	0	0	Eukaryota; Viridiplantae; Streptophyta; Embryophyta; Tracheophyta;Spermatophyta; Magnoliophyta; eudicotyledons; Gunneridae;Pentapetalae; rosids; fabids; Malpighiales; Salicaceae; Saliceae;Populus	0	0	0	0
stems	M1236740	97.36	0	655	1086	0.83	0.2	0.999969	SapurV1A.0236s0090.1.p	337	transcription factor Myb protein	0	PF00249	PTHR10641:SF30	0	0	0	KOG0048	cellular organisms;Eukaryota;Viridiplantae;Streptophyta;Streptophytina;Embryophyta;Tracheophyta;Euphyllophyta;Spermatophyta;Magnoliophyta;Mesangiospermae;eudicotyledons;Gunneridae;Pentapetalae;rosids;fabi ds;Malpighiales;Salicaceae;Saliceae;Salix;Salix purpurea	0	0	0	0
stems	M1236920	99.73	0	735	1613	11	8.4	0.999961	SapurV1A.0542s0230.1.p	374	15-cis-zeta-carotene isomerase	0	PF07298	0	0	0	0	0	cellular organisms;Eukaryota;Viridiplantae;Streptophyta;Streptophytina;Embryophyta;Tracheophyta;Euphyllophyta;Spermatophyta;Magnoliophyta;Mesangiospermae;eudicotyledons;Gunneridae;Pentapetalae;rosids;fabi ds;Malpighiales;Salicaceae;Saliceae;Salix;Salix purpurea	0	0	0	0
Buds	M1237130	96.68	3e-159	449	1017	0.058	5.8	1	tetur01g01000	247	length:247 (mRNA) (OSP2a) (Orphan secreted protein) (n/a) (Hypothetical protein)	0	0	0	0	0	0	0	cellular organisms;Eukaryota;Opisthokonta;Metazoa;Eumetazoa;Bilateria;Protostomia;Ecdysozoa;Panarthropoda;Arthropoda;Chelicerata;Arachnida;Acari;Acariformes;Trombidiformes;Prostigmata;Eleutherengona;Raphignathae;Tetranychoidea;Tetranychidae;Tetranychus	0	0	0	0
stems	M1237161	78.57	5e-14	67.4	315	0.24	1.9	0.97114	SapurV1A.0128s0090.7.p	309	myb-like DNA-binding domain protein	0	PF00249	0	0	0	0	0	cellular organisms;Eukaryota;Viridiplantae;Streptophyta;Streptophytina;Embryophyta;Tracheophyta;Euphyllophyta;Spermatophyta;Magnoliophyta;Mesangiospermae;eudicotyledons;Gunneridae;Pentapetalae;rosids;fabi ds;Malpighiales;Salicaceae;Saliceae;Salix;Salix purpurea	0	0	0	0
Buds	M1237220	96.16	0	1524	3608	0.0082	0.18	0.997301	tetur27g00120	895	length:895 (mRNA) (n/a) (phosphatidylinositol 4-kinase beta) (n/a) (phosphatidylinositol 4-kinase beta)	0	0	0	0	0	0	0	cellular organisms;Eukaryota;Opisthokonta;Metazoa;Eumetazoa;Bilateria;Protostomia;Ecdysozoa;Panarthropoda;Arthropoda;Chelicerata;Arachnida;Acari;Acariformes;Trombidiformes;Prostigmata;Eleutherengona;Raphignathae;Tetranychoidea;Tetranychidae;Tetranychus	0	0	0	0
Buds	M1237680	100	8e-170	473	849	0.12	4	0.999715	tetur17g01700	252	length:252 (mRNA) (n/a) (GF11309)	0	0	0	0	0	0	0	cellular organisms;Eukaryota;Opisthokonta;Metazoa;Eumetazoa;Bilateria;Protostomia;Ecdysozoa;Panarthropoda;Arthropoda;Chelicerata;Arachnida;Acari;Acariformes;Trombidiformes;Prostigmata;Eleutherengona;Raphignathae;Tetranychoidea;Tetranychidae;Tetranychus	0	0	0	0
Buds	M1237710	99.6	0	967	2108	0.056	0.44	0.983626	tetur05g03030	505	length:505 (mRNA) (kekkon) (kekkon) (n/a) (PREDICTED: similar to kek1)	0	0	0	0	0	0	0	cellular organisms;Eukaryota;Opisthokonta;Metazoa;Eumetazoa;Bilateria;Protostomia;Ecdysozoa;Panarthropoda;Arthropoda;Chelicerata;Arachnida;Acari;Acariformes;Trombidiformes;Prostigmata;Eleutherengona;Raphignathae;Tetranychoidea;Tetranychidae;Tetranychus	0	0	0	0
Buds	M1237730	98.81	1e-119	348	1266	0.04	0.95	0.999486	tetur12g03040	174	length:174 (mRNA) (TuCPI-1) (Cystatin)	GO:0004869	0	PTHR11413: CYSTATIN FAMILY MEMBER	0	0	0	0	cellular organisms;Eukaryota;Opisthokonta;Metazoa;Eumetazoa;Bilateria;Protostomia;Ecdysozoa;Panarthropoda;Arthropoda;Chelicerata;Arachnida;Acari;Acariformes;Trombidiformes;Prostigmata;Eleutherengona;Raphignathae;Tetranychoidea;Tetranychidae;Tetranychus	0	0	0	0
stems	M1237860	95.45	2e-07	50.1	946	9.3	20	1	SapurV1A.0187s0360.1.p	113	B3 DNA-binding domain protein	GO:0003677;GO:0006355	PF02362	0	0	0	0	0	cellular organisms;Eukaryota;Viridiplantae;Streptophyta;Streptophytina;Embryophyta;Tracheophyta;Euphyllophyta;Spermatophyta;Magnoliophyta;Mesangiospermae;eudicotyledons;Gunneridae;Pentapetalae;rosids;fabi ds;Malpighiales;Salicaceae;Saliceae;Salix;Salix purpurea	0	0	0	0
Leaves	M1237890	98.39	9e-132	379	1035	2	3.1	0.963986	SapurV1A.0574s0190.1.p	186	thioredoxin-like protein CITRX protein	GO:0045454;GO:0006662;GO:0009055;GO:0015035	PF00085	PTHR10438:SF74	0	0	0	KOG0907	cellular organisms;Eukaryota;Viridiplantae;Streptophyta;Streptophytina;Embryophyta;Tracheophyta;Euphyllophyta;Spermatophyta;Magnoliophyta;Mesangiospermae;eudicotyledons;Gunneridae;Pentapetalae;rosids;fabi ds;Malpighiales;Salicaceae;Saliceae;Salix;Salix purpurea	0	0	0	0
Buds	M1238020	100	0	663	2535	0.068	0.58	0.995173	tetur01g02110	441	length:441 (mRNA) (hth) (homothorax) (n/a) (PREDICTED: similar to Meis1, myeloid ecotropic viral integration site 1 homolog)	GO:0003677;GO:0045449	0	PTHR11850: HOMEOBOX PROTEIN TRANSCRIPTION FACTORS	0	0	0	0	cellular organisms;Eukaryota;Opisthokonta;Metazoa;Eumetazoa;Bilateria;Protostomia;Ecdysozoa;Panarthropoda;Arthropoda;Chelicerata;Arachnida;Acari;Acariformes;Trombidiformes;Prostigmata;Eleutherengona;Raphignathae;Tetranychoidea;Tetranychidae;Tetranychus	0	0	0	0
Buds	M1238190	100	1e-129	372	1123	0.033	1.3	0.999976	tetur02g11670	180	length:180 (mRNA) (n/a) (muscular protein 20)	0	0	PTHR18959: CALPONIN/TRANSGELIN	0	0	0	0	cellular organisms;Eukaryota;Opisthokonta;Metazoa;Eumetazoa;Bilateria;Protostomia;Ecdysozoa;Panarthropoda;Arthropoda;Chelicerata;Arachnida;Acari;Acariformes;Trombidiformes;Prostigmata;Eleutherengona;Raphignathae;Tetranychoidea;Tetranychidae;Tetranychus	0	0	0	0
Buds	M1238250	100	2e-162	476	1556	0.039	0.34	0.985244	tetur01g16220	552	length:552 (mRNA) (n/a) (zinc finger protein) (n/a) (PREDICTED: similar to zinc finger protein)	GO:0003676;GO:0005622;GO:0008270	0	0	0	0	0	0	cellular organisms;Eukaryota;Opisthokonta;Metazoa;Eumetazoa;Bilateria;Protostomia;Ecdysozoa;Panarthropoda;Arthropoda;Chelicerata;Arachnida;Acari;Acariformes;Trombidiformes;Prostigmata;Eleutherengona;Raphignathae;Tetranychoidea;Tetranychidae;Tetranychus	0	0	0	0
stems	M1238400	0	0	0	0	0.27	1.5	0.997997	0	0	0	0	0	0	0	0	0	0	0	0	0	0	0
Buds	M1238430	100	0	1350	3098	0.012	0.28	0.996956	tetur10g05130	705	length:705 (mRNA) (n/a) (PREDICTED: nuclear factor of activated T-cells 5)	GO:0005622;GO:0008270	0	PTHR23224: ZINC FINGER PROTEINS	0	0	0	0	cellular organisms;Eukaryota;Opisthokonta;Metazoa;Eumetazoa;Bilateria;Protostomia;Ecdysozoa;Panarthropoda;Arthropoda;Chelicerata;Arachnida;Acari;Acariformes;Trombidiformes;Prostigmata;Eleutherengona;Raphignathae;Tetranychoidea;Tetranychidae;Tetranychus	0	0	0	0
Buds	M1238440	89.16	3e-94	287	500	0.11	1.4	0.958476	tr|Q1KT00|Q1KT00_POPTR	311	TIR-NBS-LRR disease resistance-like protein (Fragment) OS=Populus trichocarpa PE=2 SV=1	GO:0043531; GO:0006952	PF00931	0	0	0	0	0	Eukaryota; Viridiplantae; Streptophyta; Embryophyta; Tracheophyta;Spermatophyta; Magnoliophyta; eudicotyledons; Gunneridae;Pentapetalae; rosids; fabids; Malpighiales; Salicaceae; Saliceae;Populus	0	0	0	0
Buds	M1238443	95.59	6e-39	138	205	0.035	2.3	0.991884	SapurV1A.0340s0140.1.p	837	TIR-NBS-LRR disease resistance-like protein	GO:0004888;GO:0007165;GO:0031224;GO:0045087;GO:0005524;GO:0006915;GO:0005515	PF01582;PF00931;PF07725;PF00560	PTHR11017:SF20	0	0	0	KOG4658	cellular organisms;Eukaryota;Viridiplantae;Streptophyta;Streptophytina;Embryophyta;Tracheophyta;Euphyllophyta;Spermatophyta;Magnoliophyta;Mesangiospermae;eudicotyledons;Gunneridae;Pentapetalae;rosids;fabi ds;Malpighiales;Salicaceae;Saliceae;Salix;Salix purpurea	0	0	0	0
Buds	M1238450	100	0	575	1625	0.053	0.48	0.987145	tetur01g06510	288	length:288 (mRNA) (n/a) (thioredoxin-like 1)	0	0	0	0	0	0	0	cellular organisms;Eukaryota;Opisthokonta;Metazoa;Eumetazoa;Bilateria;Protostomia;Ecdysozoa;Panarthropoda;Arthropoda;Chelicerata;Arachnida;Acari;Acariformes;Trombidiformes;Prostigmata;Eleutherengona;Raphignathae;Tetranychoidea;Tetranychidae;Tetranychus	0	0	0	0
Buds	M1238490	47.41	1e-31	88.2	2052	0.018	0.18	0.977408	tr|A5CAZ2|A5CAZ2_VITVI	1453	Putative uncharacterized protein OS=Vitis vinifera GN=VITISV_002539 PE=4 SV=1	GO:0003676; GO:0008270; GO:0015074	PF13976; PF13976; PF13976; PF13976	0	0	0	0	0	Eukaryota; Viridiplantae; Streptophyta; Embryophyta; Tracheophyta;Spermatophyta; Magnoliophyta; eudicotyledons; Gunneridae;Pentapetalae; rosids; Vitales; Vitaceae; Vitis	0	0	0	0
Buds	M1238560	93.37	2e-95	293	638	0.12	0.65	0.986935	tr|B9GJI3|B9GJI3_POPTR	332	Oxidoreductase family protein OS=Populus trichocarpa GN=POPTR_0001s45690g PE=4 SV=1	GO:0016491; GO:0008270	PF08240	PTHR11695	pop:POPTR_0001s45690g;	0	0	0	Eukaryota; Viridiplantae; Streptophyta; Embryophyta; Tracheophyta;Spermatophyta; Magnoliophyta; eudicotyledons; Gunneridae;Pentapetalae; rosids; fabids; Malpighiales; Salicaceae; Saliceae;Populus	0	0	0	0
Buds	M1238590	96.05	0	926	1773	0.67	0.22	0.99126	SapurV1A.0603s0140.1.p	463	triacylglycerol lipase	GO:0004806;GO:0006629	PF01764	PTHR10992:SF274	0	0	0	KOG4569	cellular organisms;Eukaryota;Viridiplantae;Streptophyta;Streptophytina;Embryophyta;Tracheophyta;Euphyllophyta;Spermatophyta;Magnoliophyta;Mesangiospermae;eudicotyledons;Gunneridae;Pentapetalae;rosids;fabi ds;Malpighiales;Salicaceae;Saliceae;Salix;Salix purpurea	0	0	0	0
stems	M1238600	100	4e-09	55.8	957	57	31	0.999991	SapurV1A.0687s0020.1.p	136	hypothetical protein	0	0	0	0	0	0	0	cellular organisms;Eukaryota;Viridiplantae;Streptophyta;Streptophytina;Embryophyta;Tracheophyta;Euphyllophyta;Spermatophyta;Magnoliophyta;Mesangiospermae;eudicotyledons;Gunneridae;Pentapetalae;rosids;fabi ds;Malpighiales;Salicaceae;Saliceae;Salix;Salix purpurea	0	0	0	0
Buds	M1238750	99.22	0	753	2241	0.33	2.4	0.974894	SapurV1A.0613s0110.1.p	387	RING finger protein, putative	0	PF00097	PTHR14155:SF30	0	0	0	KOG1493	cellular organisms;Eukaryota;Viridiplantae;Streptophyta;Streptophytina;Embryophyta;Tracheophyta;Euphyllophyta;Spermatophyta;Magnoliophyta;Mesangiospermae;eudicotyledons;Gunneridae;Pentapetalae;rosids;fabi ds;Malpighiales;Salicaceae;Saliceae;Salix;Salix purpurea	0	0	0	0
Buds	M1238800	100	0	2169	4563	0.012	0.22	0.998917	tetur18g02260	1212	length:1212 (mRNA) (n/a) (structural maintenance of chromosomes protein 3)	GO:0005515;GO:0005524;GO:0005694;GO:0051276	0	PTHR18937: STRUCTURAL MAINTENANCE OF CHROMOSOMES SMC FAMILY MEMBER	0	0	0	0	cellular organisms;Eukaryota;Opisthokonta;Metazoa;Eumetazoa;Bilateria;Protostomia;Ecdysozoa;Panarthropoda;Arthropoda;Chelicerata;Arachnida;Acari;Acariformes;Trombidiformes;Prostigmata;Eleutherengona;Raphignathae;Tetranychoidea;Tetranychidae;Tetranychus	0	0	0	0
Buds	M1238860	100	7e-71	226	1327	0.043	0.44	0.978114	tetur02g13690	218	length:218 (mRNA) (n/a) (RNA-binding protein 1)	GO:0000166	0	PTHR10548: ARGININE/SERINE-RICH SPLICING FACTOR	0	0	0	0	cellular organisms;Eukaryota;Opisthokonta;Metazoa;Eumetazoa;Bilateria;Protostomia;Ecdysozoa;Panarthropoda;Arthropoda;Chelicerata;Arachnida;Acari;Acariformes;Trombidiformes;Prostigmata;Eleutherengona;Raphignathae;Tetranychoidea;Tetranychidae;Tetranychus	0	0	0	0
Buds	M1238870	100	3e-125	363	1181	0.051	0.67	0.996975	tetur17g01660	202	length:202 (mRNA) (n/a) (Charged multivesicular body protein 1b)	0	0	PTHR10476: SNF7-RELATED	0	0	0	0	cellular organisms;Eukaryota;Opisthokonta;Metazoa;Eumetazoa;Bilateria;Protostomia;Ecdysozoa;Panarthropoda;Arthropoda;Chelicerata;Arachnida;Acari;Acariformes;Trombidiformes;Prostigmata;Eleutherengona;Raphignathae;Tetranychoidea;Tetranychidae;Tetranychus	0	0	0	0
Buds	M1238880	100	0	876	1705	0.032	0.61	0.997798	tetur04g04890	429	length:429 (mRNA) (n/a) (isovaleryl-CoA dehydrogenase)	GO:0016627;GO:0055114	0	PTHR10909: ELECTRON TRANSPORT OXIDOREDUCTASE	0	0	0	0	cellular organisms;Eukaryota;Opisthokonta;Metazoa;Eumetazoa;Bilateria;Protostomia;Ecdysozoa;Panarthropoda;Arthropoda;Chelicerata;Arachnida;Acari;Acariformes;Trombidiformes;Prostigmata;Eleutherengona;Raphignathae;Tetranychoidea;Tetranychidae;Tetranychus	0	0	0	0
stems	M1239010	87.21	1e-43	150	270	0.28	7.9	0.999249	SapurV1A.0935s0010.1.p	614	Serine/Threonine-kinase, putative	GO:0005515	PF00560	PTHR24420:SF476	0	0	0	KOG0617	cellular organisms;Eukaryota;Viridiplantae;Streptophyta;Streptophytina;Embryophyta;Tracheophyta;Euphyllophyta;Spermatophyta;Magnoliophyta;Mesangiospermae;eudicotyledons;Gunneridae;Pentapetalae;rosids;fabi ds;Malpighiales;Salicaceae;Saliceae;Salix;Salix purpurea	0	0	0	0
Buds	M1239070	100	0	905	2028	0.062	1.4	0.999298	tetur05g03760	493	length:493 (mRNA) (n/a) (coronin)	0	0	0	0	0	0	0	cellular organisms;Eukaryota;Opisthokonta;Metazoa;Eumetazoa;Bilateria;Protostomia;Ecdysozoa;Panarthropoda;Arthropoda;Chelicerata;Arachnida;Acari;Acariformes;Trombidiformes;Prostigmata;Eleutherengona;Raphignathae;Tetranychoidea;Tetranychidae;Tetranychus	0	0	0	0
stems	M1239160	0	0	0	0	2.6	1	0.998727	0	0	0	0	0	0	0	0	0	0	0	0	0	0	0
Leaves	M1239280	100	2e-36	135	1959	7.5	9	0.991773	SapurV1A.1532s0050.1.p	142	hypothetical protein	0	0	0	0	0	0	0	cellular organisms;Eukaryota;Viridiplantae;Streptophyta;Streptophytina;Embryophyta;Tracheophyta;Euphyllophyta;Spermatophyta;Magnoliophyta;Mesangiospermae;eudicotyledons;Gunneridae;Pentapetalae;rosids;fabi ds;Malpighiales;Salicaceae;Saliceae;Salix;Salix purpurea	0	0	0	0
Buds	M1239370	70.51	0	543	2548	0.016	0.37	0.998138	tr|L7M370|L7M370_9ACAR	378	Putative choline phosphate cytidylyltransferase/ cdp-ethanolamine synthase OS=Rhipicephalus pulchellus PE=2 SV=1	GO:0016779; GO:0009058	PF01467	0	0	0	0	0	Eukaryota; Metazoa; Ecdysozoa; Arthropoda; Chelicerata; Arachnida;Acari; Parasitiformes; Ixodida; Ixodoidea; Ixodidae; Rhipicephalinae;Rhipicephalus; Rhipicephalus	0	0	0	0
stems	M1239500	0	0	0	0	0.084	0.78	0.965794	0	0	0	0	0	0	0	0	0	0	0	0	0	0	0
stems	M1239530	91.74	4e-65	207	1015	8.6	23	0.994998	SapurV1A.0293s0140.1.p	152	heavy metal-associated domain protein	GO:0030001;GO:0046872	PF00403	PTHR22814:SF34	0	0	0	KOG1603	cellular organisms;Eukaryota;Viridiplantae;Streptophyta;Streptophytina;Embryophyta;Tracheophyta;Euphyllophyta;Spermatophyta;Magnoliophyta;Mesangiospermae;eudicotyledons;Gunneridae;Pentapetalae;rosids;fabi ds;Malpighiales;Salicaceae;Saliceae;Salix;Salix purpurea	0	0	0	0
Buds	M1239570	100	0	659	1696	0.022	0.32	0.988173	tetur06g06260	350	length:350 (mRNA) (n/a) (stomatin family protein)	0	0	PTHR10264: STOMATIN-RELATED	0	0	0	0	cellular organisms;Eukaryota;Opisthokonta;Metazoa;Eumetazoa;Bilateria;Protostomia;Ecdysozoa;Panarthropoda;Arthropoda;Chelicerata;Arachnida;Acari;Acariformes;Trombidiformes;Prostigmata;Eleutherengona;Raphignathae;Tetranychoidea;Tetranychidae;Tetranychus	0	0	0	0
Buds	M1239580	100	7e-62	190	605	0.055	1.4	0.999545	tetur34g00730	90	length:90 (mRNA) (n/a) (Hypothetical protein)	0	0	0	0	0	0	0	cellular organisms;Eukaryota;Opisthokonta;Metazoa;Eumetazoa;Bilateria;Protostomia;Ecdysozoa;Panarthropoda;Arthropoda;Chelicerata;Arachnida;Acari;Acariformes;Trombidiformes;Prostigmata;Eleutherengona;Raphignathae;Tetranychoidea;Tetranychidae;Tetranychus	0	0	0	0
Leaves	M1239650	86.96	3e-07	45.4	220	9.7	14	0.998463	SapurV1A.0082s0150.1.p	136	signal recognition particle 19 kDa protein	GO:0006614;GO:0008312;GO:0048500	PF01922	PTHR17453	0	0	K03105	KOG3198	cellular organisms;Eukaryota;Viridiplantae;Streptophyta;Streptophytina;Embryophyta;Tracheophyta;Euphyllophyta;Spermatophyta;Magnoliophyta;Mesangiospermae;eudicotyledons;Gunneridae;Pentapetalae;rosids;fabi ds;Malpighiales;Salicaceae;Saliceae;Salix;Salix purpurea	0	0	0	0
Buds	M1239740	100	5e-38	134	1341	0.32	4.8	0.998681	tetur33g00450	65	length:65 (mRNA) (n/a) (guanine nucleotide-binding protein G)	GO:0004871;GO:0005834;GO:0007186	0	PTHR15936: GUANINE NUCLEOTIDE-BINDING PROTEIN G(I)/G(S)/G(O) GAMMA-13 SUBUNIT	0	0	0	0	cellular organisms;Eukaryota;Opisthokonta;Metazoa;Eumetazoa;Bilateria;Protostomia;Ecdysozoa;Panarthropoda;Arthropoda;Chelicerata;Arachnida;Acari;Acariformes;Trombidiformes;Prostigmata;Eleutherengona;Raphignathae;Tetranychoidea;Tetranychidae;Tetranychus	0	0	0	0
Buds	M1239760	98.07	0	852	2986	0.043	1	0.999702	tetur02g03280	618	length:618 (mRNA) (n/a) (PRODH protein)	0	0	0	0	0	0	0	cellular organisms;Eukaryota;Opisthokonta;Metazoa;Eumetazoa;Bilateria;Protostomia;Ecdysozoa;Panarthropoda;Arthropoda;Chelicerata;Arachnida;Acari;Acariformes;Trombidiformes;Prostigmata;Eleutherengona;Raphignathae;Tetranychoidea;Tetranychidae;Tetranychus	0	0	0	0
Leaves	M1239790	100	1e-59	192	1116	29	38	0.99807	SapurV1A.1230s0060.1.p	121	zinc finger-like protein	0	PF12171	PTHR20863:SF2	0	0	0	KOG3408	cellular organisms;Eukaryota;Viridiplantae;Streptophyta;Streptophytina;Embryophyta;Tracheophyta;Euphyllophyta;Spermatophyta;Magnoliophyta;Mesangiospermae;eudicotyledons;Gunneridae;Pentapetalae;rosids;fabi ds;Malpighiales;Salicaceae;Saliceae;Salix;Salix purpurea	0	0	0	0
stems	M1239800	93.33	3e-47	157	803	2	0.9	0.987964	SapurV1A.1114s0110.1.p	110	DUF4228 domain protein	0	0	0	0	0	0	0	cellular organisms;Eukaryota;Viridiplantae;Streptophyta;Streptophytina;Embryophyta;Tracheophyta;Euphyllophyta;Spermatophyta;Magnoliophyta;Mesangiospermae;eudicotyledons;Gunneridae;Pentapetalae;rosids;fabi ds;Malpighiales;Salicaceae;Saliceae;Salix;Salix purpurea	0	0	0	0
stems	M1239910	98.01	0	618	1528	4.7	8.6	0.99993	SapurV1A.0044s0080.1.p	426	telomerase cajal body protein	0	PF00400	PTHR13211	0	0	0	KOG2919	cellular organisms;Eukaryota;Viridiplantae;Streptophyta;Streptophytina;Embryophyta;Tracheophyta;Euphyllophyta;Spermatophyta;Magnoliophyta;Mesangiospermae;eudicotyledons;Gunneridae;Pentapetalae;rosids;fabi ds;Malpighiales;Salicaceae;Saliceae;Salix;Salix purpurea	0	0	0	0
stems	M1239960	99.74	0	715	2046	13	11	0.976587	SapurV1A.0412s0140.1.p	387	F-box/LRR protein	0	0	PTHR23125:SF38	0	0	0	0	cellular organisms;Eukaryota;Viridiplantae;Streptophyta;Streptophytina;Embryophyta;Tracheophyta;Euphyllophyta;Spermatophyta;Magnoliophyta;Mesangiospermae;eudicotyledons;Gunneridae;Pentapetalae;rosids;fabi ds;Malpighiales;Salicaceae;Saliceae;Salix;Salix purpurea	0	0	0	0
Buds	M1240020	100	7e-86	259	377	5	0.9	0.99986	SapurV1A.0037s0060.1.p	370	transmembrane protein, putative	0	PF04862	0	0	0	0	0	cellular organisms;Eukaryota;Viridiplantae;Streptophyta;Streptophytina;Embryophyta;Tracheophyta;Euphyllophyta;Spermatophyta;Magnoliophyta;Mesangiospermae;eudicotyledons;Gunneridae;Pentapetalae;rosids;fabi ds;Malpighiales;Salicaceae;Saliceae;Salix;Salix purpurea	0	0	0	0
Buds	M1240021	98.71	3e-107	313	602	2.7	0.75	0.996309	SapurV1A.0037s0060.2.p	261	transmembrane protein, putative	0	PF04862	0	0	0	0	0	cellular organisms;Eukaryota;Viridiplantae;Streptophyta;Streptophytina;Embryophyta;Tracheophyta;Euphyllophyta;Spermatophyta;Magnoliophyta;Mesangiospermae;eudicotyledons;Gunneridae;Pentapetalae;rosids;fabi ds;Malpighiales;Salicaceae;Saliceae;Salix;Salix purpurea	0	0	0	0
Buds	M1240070	100	0	557	1395	0.026	0.6	0.998362	tetur18g03060	280	length:280 (mRNA) (n/a) (uridine phosphorylase 2)	0	0	0	0	0	0	0	cellular organisms;Eukaryota;Opisthokonta;Metazoa;Eumetazoa;Bilateria;Protostomia;Ecdysozoa;Panarthropoda;Arthropoda;Chelicerata;Arachnida;Acari;Acariformes;Trombidiformes;Prostigmata;Eleutherengona;Raphignathae;Tetranychoidea;Tetranychidae;Tetranychus	0	0	0	0
Buds	M1240150	100	3e-70	224	1539	0.24	3.5	0.998768	SapurV1A.0241s0260.1.p	111	lipid transfer protein, putative	0	0	0	0	0	0	0	cellular organisms;Eukaryota;Viridiplantae;Streptophyta;Streptophytina;Embryophyta;Tracheophyta;Euphyllophyta;Spermatophyta;Magnoliophyta;Mesangiospermae;eudicotyledons;Gunneridae;Pentapetalae;rosids;fabi ds;Malpighiales;Salicaceae;Saliceae;Salix;Salix purpurea	0	0	0	0
Buds	M1240270	100	9e-116	340	1178	0.018	1.3	0.999971	tetur22g00290	252	length:252 (mRNA) (n/a) (cysteine-rich trypsin inhibitor) (n/a) (PREDICTED: hypothetical protein)	0	0	PTHR23259: RIDDLE	0	0	0	0	cellular organisms;Eukaryota;Opisthokonta;Metazoa;Eumetazoa;Bilateria;Protostomia;Ecdysozoa;Panarthropoda;Arthropoda;Chelicerata;Arachnida;Acari;Acariformes;Trombidiformes;Prostigmata;Eleutherengona;Raphignathae;Tetranychoidea;Tetranychidae;Tetranychus	0	0	0	0
Buds	M1240380	99.81	0	1063	1652	0.034	0.51	0.997171	tetur04g00790	523	length:523 (mRNA) (GBA1) (Glycoside hydrolase, subgroup, catalytic core) (n/a) (Glycoside hydrolase, subgroup, catalytic core)	GO:0043169;GO:0005975;GO:0003824	0	0	0	0	0	0	cellular organisms;Eukaryota;Opisthokonta;Metazoa;Eumetazoa;Bilateria;Protostomia;Ecdysozoa;Panarthropoda;Arthropoda;Chelicerata;Arachnida;Acari;Acariformes;Trombidiformes;Prostigmata;Eleutherengona;Raphignathae;Tetranychoidea;Tetranychidae;Tetranychus	0	0	0	0
Buds	M1240400	100	0	626	1252	0.028	0.38	0.990292	tetur02g07450	301	length:301 (mRNA) (AkrE1) (Aldo-keto reductase family E, member 1) (n/a) (aldo-keto reductase)	GO:0055114;GO:0016491	0	0	0	0	0	0	cellular organisms;Eukaryota;Opisthokonta;Metazoa;Eumetazoa;Bilateria;Protostomia;Ecdysozoa;Panarthropoda;Arthropoda;Chelicerata;Arachnida;Acari;Acariformes;Trombidiformes;Prostigmata;Eleutherengona;Raphignathae;Tetranychoidea;Tetranychidae;Tetranychus	0	0	0	0
Buds	M1240850	99.51	2e-125	369	614	1.3	0.43	0.992021	SapurV1A.0056s0350.1.p	529	cytochrome P450 family protein	GO:0005506;GO:0009055;GO:0016705;GO:0020037	PF00067	PTHR24298:SF44	0	1.14.-.-	K00517	KOG0156	cellular organisms;Eukaryota;Viridiplantae;Streptophyta;Streptophytina;Embryophyta;Tracheophyta;Euphyllophyta;Spermatophyta;Magnoliophyta;Mesangiospermae;eudicotyledons;Gunneridae;Pentapetalae;rosids;fabi ds;Malpighiales;Salicaceae;Saliceae;Salix;Salix purpurea	0	0	0	0
Buds	M1241020	100	6e-150	435	1849	0.047	0.41	0.992263	tetur05g08500	216	length:216 (mRNA) (n/a) (Hypothetical protein)	0	0	0	0	0	0	0	cellular organisms;Eukaryota;Opisthokonta;Metazoa;Eumetazoa;Bilateria;Protostomia;Ecdysozoa;Panarthropoda;Arthropoda;Chelicerata;Arachnida;Acari;Acariformes;Trombidiformes;Prostigmata;Eleutherengona;Raphignathae;Tetranychoidea;Tetranychidae;Tetranychus	0	0	0	0
Buds	M1241100	99.12	1e-40	143	1403	0.016	0.19	0.964832	tetur01g03720	120	length:120 (mRNA) (n/a) (Hypothetical protein)	0	0	0	0	0	0	0	cellular organisms;Eukaryota;Opisthokonta;Metazoa;Eumetazoa;Bilateria;Protostomia;Ecdysozoa;Panarthropoda;Arthropoda;Chelicerata;Arachnida;Acari;Acariformes;Trombidiformes;Prostigmata;Eleutherengona;Raphignathae;Tetranychoidea;Tetranychidae;Tetranychus	0	0	0	0
Leaves	M1241160	0	0	0	0	0.53	0.12	0.996386	0	0	0	0	0	0	0	0	0	0	0	0	0	0	0
stems	M1241260	99.58	1e-98	307	1958	0.051	1.3	0.994554	SapurV1A.0264s0360.1.p	278	heavy metal-associated domain protein	GO:0030001;GO:0046872	PF00403	PTHR22814:SF35	0	0	0	KOG1603	cellular organisms;Eukaryota;Viridiplantae;Streptophyta;Streptophytina;Embryophyta;Tracheophyta;Euphyllophyta;Spermatophyta;Magnoliophyta;Mesangiospermae;eudicotyledons;Gunneridae;Pentapetalae;rosids;fabi ds;Malpighiales;Salicaceae;Saliceae;Salix;Salix purpurea	0	0	0	0
Buds	M1241290	100	2e-162	461	1392	0.052	0.43	0.98323	tetur03g09230	225	length:225 (mRNA) (TuGSTm01) (Glutathione S-transferase, class mu)	0	0	PTHR11571: GLUTATHIONE S-TRANSFERASE	0	0	0	0	cellular organisms;Eukaryota;Opisthokonta;Metazoa;Eumetazoa;Bilateria;Protostomia;Ecdysozoa;Panarthropoda;Arthropoda;Chelicerata;Arachnida;Acari;Acariformes;Trombidiformes;Prostigmata;Eleutherengona;Raphignathae;Tetranychoidea;Tetranychidae;Tetranychus	0	0	0	0
Buds	M1241320	100	3e-160	483	2660	0.04	0.95	0.999851	tetur25g00660	549	length:549 (mRNA) (n/a) (GI16830)	0	0	0	0	0	0	0	cellular organisms;Eukaryota;Opisthokonta;Metazoa;Eumetazoa;Bilateria;Protostomia;Ecdysozoa;Panarthropoda;Arthropoda;Chelicerata;Arachnida;Acari;Acariformes;Trombidiformes;Prostigmata;Eleutherengona;Raphignathae;Tetranychoidea;Tetranychidae;Tetranychus	0	0	0	0
stems	M1241440	0	0	0	0	0.9	1.9	0.95703	0	0	0	0	0	0	0	0	0	0	0	0	0	0	0
Buds	M1241570	100	2e-25	101	447	14	2.7	0.997472	SapurV1A.0059s0400.2.p	371	alpha/beta fold hydrolase	0	PF00561	PTHR10992:SF217	0	0	0	0	cellular organisms;Eukaryota;Viridiplantae;Streptophyta;Streptophytina;Embryophyta;Tracheophyta;Euphyllophyta;Spermatophyta;Magnoliophyta;Mesangiospermae;eudicotyledons;Gunneridae;Pentapetalae;rosids;fabi ds;Malpighiales;Salicaceae;Saliceae;Salix;Salix purpurea	0	0	0	0
Buds	M1241572	89.66	0	715	1161	15	3.1	0.970498	SapurV1A.0059s0400.1.p	481	alpha/beta fold hydrolase	0	PF00561	PTHR10992:SF217	0	0	0	KOG1454	cellular organisms;Eukaryota;Viridiplantae;Streptophyta;Streptophytina;Embryophyta;Tracheophyta;Euphyllophyta;Spermatophyta;Magnoliophyta;Mesangiospermae;eudicotyledons;Gunneridae;Pentapetalae;rosids;fabi ds;Malpighiales;Salicaceae;Saliceae;Salix;Salix purpurea	0	0	0	0
Buds	M1241660	0	0	0	0	2.7	0.82	0.959442	0	0	0	0	0	0	0	0	0	0	0	0	0	0	0
Buds	M1241710	99.88	0	1550	2841	0.037	0.36	0.980999	tetur04g01100	806	length:806 (mRNA) (n/a) (Rho guanine nucleotide exchange factor)	0	0	PTHR12673: FACIOGENITAL DYSPLASIA PROTEIN	0	0	0	0	cellular organisms;Eukaryota;Opisthokonta;Metazoa;Eumetazoa;Bilateria;Protostomia;Ecdysozoa;Panarthropoda;Arthropoda;Chelicerata;Arachnida;Acari;Acariformes;Trombidiformes;Prostigmata;Eleutherengona;Raphignathae;Tetranychoidea;Tetranychidae;Tetranychus	0	0	0	0
stems	M1242170	95.86	2e-180	516	1620	0.11	8.2	0.999997	SapurV1A.0222s0050.1.p	327	peroxidase	GO:0004601;GO:0006979;GO:0020037;GO:0055114	PF00141	0	0	1.11.1.7	K00430	0	cellular organisms;Eukaryota;Viridiplantae;Streptophyta;Streptophytina;Embryophyta;Tracheophyta;Euphyllophyta;Spermatophyta;Magnoliophyta;Mesangiospermae;eudicotyledons;Gunneridae;Pentapetalae;rosids;fabi ds;Malpighiales;Salicaceae;Saliceae;Salix;Salix purpurea	0	0	0	0
Buds	M1242220	100	0	604	2184	0.059	0.5	0.971142	tetur30g00340	290	length:290 (mRNA) (n/a) (Proteasome subunit alpha type-1)	0	0	PTHR11599: PROTEASOME SUBUNIT ALPHA/BETA	0	0	0	0	cellular organisms;Eukaryota;Opisthokonta;Metazoa;Eumetazoa;Bilateria;Protostomia;Ecdysozoa;Panarthropoda;Arthropoda;Chelicerata;Arachnida;Acari;Acariformes;Trombidiformes;Prostigmata;Eleutherengona;Raphignathae;Tetranychoidea;Tetranychidae;Tetranychus	0	0	0	0
Leaves	M1242400	99.66	0	561	1459	4.4	3	1	SapurV1A.0075s0270.1.p	302	HN1-like protein	0	0	0	0	0	0	0	cellular organisms;Eukaryota;Viridiplantae;Streptophyta;Streptophytina;Embryophyta;Tracheophyta;Euphyllophyta;Spermatophyta;Magnoliophyta;Mesangiospermae;eudicotyledons;Gunneridae;Pentapetalae;rosids;fabi ds;Malpighiales;Salicaceae;Saliceae;Salix;Salix purpurea	0	0	0	0
stems	M1242530	0	0	0	0	0.037	0.67	0.991983	0	0	0	0	0	0	0	0	0	0	0	0	0	0	0
Buds	M1242550	99.39	4e-116	333	758	0.1	1.9	0.999273	tetur05g06940	184	length:184 (mRNA) (n/a) (Immunoglobulin E-set)	0	0	0	0	0	0	0	cellular organisms;Eukaryota;Opisthokonta;Metazoa;Eumetazoa;Bilateria;Protostomia;Ecdysozoa;Panarthropoda;Arthropoda;Chelicerata;Arachnida;Acari;Acariformes;Trombidiformes;Prostigmata;Eleutherengona;Raphignathae;Tetranychoidea;Tetranychidae;Tetranychus	0	0	0	0
Buds	M1242580	100	9e-60	184	509	0.48	4.5	0.982598	tetur05g05320	105	length:105 (mRNA) (n/a) (60S ribosomal protein L44)	GO:0003735;GO:0005622;GO:0005840;GO:0006412	0	0	0	0	0	0	cellular organisms;Eukaryota;Opisthokonta;Metazoa;Eumetazoa;Bilateria;Protostomia;Ecdysozoa;Panarthropoda;Arthropoda;Chelicerata;Arachnida;Acari;Acariformes;Trombidiformes;Prostigmata;Eleutherengona;Raphignathae;Tetranychoidea;Tetranychidae;Tetranychus	0	0	0	0
Buds	M1242660	100	5e-83	259	1895	0.076	0.91	0.99558	tetur01g00860	129	length:129 (mRNA) (n/a) (ribosomal protein S12)	GO:0003735;GO:0005622;GO:0005840;GO:0006412	0	0	0	0	0	0	cellular organisms;Eukaryota;Opisthokonta;Metazoa;Eumetazoa;Bilateria;Protostomia;Ecdysozoa;Panarthropoda;Arthropoda;Chelicerata;Arachnida;Acari;Acariformes;Trombidiformes;Prostigmata;Eleutherengona;Raphignathae;Tetranychoidea;Tetranychidae;Tetranychus	0	0	0	0
Buds	M1242821	0	0	0	0	0.071	0.6	0.964281	0	0	0	0	0	0	0	0	0	0	0	0	0	0	0
Buds	M1242860	92.61	1e-156	453	1779	0.05	0.5	0.977075	tetur03g01540	267	length:267 (mRNA) (n/a) (PQ-loop repeat-containing protein 1)	0	0	PTHR14856: FAMILY NOT NAMED	0	0	0	0	cellular organisms;Eukaryota;Opisthokonta;Metazoa;Eumetazoa;Bilateria;Protostomia;Ecdysozoa;Panarthropoda;Arthropoda;Chelicerata;Arachnida;Acari;Acariformes;Trombidiformes;Prostigmata;Eleutherengona;Raphignathae;Tetranychoidea;Tetranychidae;Tetranychus	0	0	0	0
stems	M1242900	0	0	0	0	0.51	3.3	0.991157	0	0	0	0	0	0	0	0	0	0	0	0	0	0	0
stems	M1242980	99.25	2e-93	276	655	0.48	9.1	0.999355	SapurV1A.0233s0270.1.p	187	DUF761 domain protein	0	0	0	0	0	0	0	cellular organisms;Eukaryota;Viridiplantae;Streptophyta;Streptophytina;Embryophyta;Tracheophyta;Euphyllophyta;Spermatophyta;Magnoliophyta;Mesangiospermae;eudicotyledons;Gunneridae;Pentapetalae;rosids;fabi ds;Malpighiales;Salicaceae;Saliceae;Salix;Salix purpurea	0	0	0	0
stems	M1243100	100	3e-28	108	1313	7.6	5.5	0.953823	SapurV1A.0031s0420.1.p	84	transmembrane protein, putative	0	0	0	0	0	0	0	cellular organisms;Eukaryota;Viridiplantae;Streptophyta;Streptophytina;Embryophyta;Tracheophyta;Euphyllophyta;Spermatophyta;Magnoliophyta;Mesangiospermae;eudicotyledons;Gunneridae;Pentapetalae;rosids;fabi ds;Malpighiales;Salicaceae;Saliceae;Salix;Salix purpurea	0	0	0	0
Leaves	M1243240	100	0	762	1887	12	14	0.999934	SapurV1A.0176s0130.1.p	389	CobW/P47K family protein	0	PF02492	PTHR13748:SF17	0	0	0	KOG2743	cellular organisms;Eukaryota;Viridiplantae;Streptophyta;Streptophytina;Embryophyta;Tracheophyta;Euphyllophyta;Spermatophyta;Magnoliophyta;Mesangiospermae;eudicotyledons;Gunneridae;Pentapetalae;rosids;fabi ds;Malpighiales;Salicaceae;Saliceae;Salix;Salix purpurea	0	0	0	0
stems	M1243240	100	0	762	1887	7.8	11	0.958693	SapurV1A.0176s0130.1.p	389	CobW/P47K family protein	0	PF02492	PTHR13748:SF17	0	0	0	KOG2743	cellular organisms;Eukaryota;Viridiplantae;Streptophyta;Streptophytina;Embryophyta;Tracheophyta;Euphyllophyta;Spermatophyta;Magnoliophyta;Mesangiospermae;eudicotyledons;Gunneridae;Pentapetalae;rosids;fabi ds;Malpighiales;Salicaceae;Saliceae;Salix;Salix purpurea	0	0	0	0
Buds	M1243340	100	6e-175	501	1754	0.073	0.59	0.979933	tetur01g07400	300	length:300 (mRNA) (n/a) (eukaryotic translation initiation factor 2 subunit 2)	GO:0003743;GO:0006413	0	PTHR23001: EUKARYOTIC TRANSLATION INITIATION FACTOR	0	0	0	0	cellular organisms;Eukaryota;Opisthokonta;Metazoa;Eumetazoa;Bilateria;Protostomia;Ecdysozoa;Panarthropoda;Arthropoda;Chelicerata;Arachnida;Acari;Acariformes;Trombidiformes;Prostigmata;Eleutherengona;Raphignathae;Tetranychoidea;Tetranychidae;Tetranychus	0	0	0	0
stems	M1243360	0	0	0	0	0	0.46	0.999973	0	0	0	0	0	0	0	0	0	0	0	0	0	0	0
Buds	M1243420	97.73	0	680	1367	1.5	0.75	0.98075	SapurV1A.0104s0250.1.p	490	polygalacturonase QRT3	0	0	0	0	0	0	0	cellular organisms;Eukaryota;Viridiplantae;Streptophyta;Streptophytina;Embryophyta;Tracheophyta;Euphyllophyta;Spermatophyta;Magnoliophyta;Mesangiospermae;eudicotyledons;Gunneridae;Pentapetalae;rosids;fabi ds;Malpighiales;Salicaceae;Saliceae;Salix;Salix purpurea	0	0	0	0
stems	M1243420	97.73	0	680	1367	8	3.9	0.980109	SapurV1A.0104s0250.1.p	490	polygalacturonase QRT3	0	0	0	0	0	0	0	cellular organisms;Eukaryota;Viridiplantae;Streptophyta;Streptophytina;Embryophyta;Tracheophyta;Euphyllophyta;Spermatophyta;Magnoliophyta;Mesangiospermae;eudicotyledons;Gunneridae;Pentapetalae;rosids;fabi ds;Malpighiales;Salicaceae;Saliceae;Salix;Salix purpurea	0	0	0	0
Leaves	M1243430	99.69	0	1182	2357	28	18	0.983872	SapurV1A.0418s0030.1.p	656	plant/F18O14-17 protein	0	0	0	0	0	0	0	cellular organisms;Eukaryota;Viridiplantae;Streptophyta;Streptophytina;Embryophyta;Tracheophyta;Euphyllophyta;Spermatophyta;Magnoliophyta;Mesangiospermae;eudicotyledons;Gunneridae;Pentapetalae;rosids;fabi ds;Malpighiales;Salicaceae;Saliceae;Salix;Salix purpurea	0	0	0	0
stems	M1243430	99.69	0	1182	2357	18	16	0.999631	SapurV1A.0418s0030.1.p	656	plant/F18O14-17 protein	0	0	0	0	0	0	0	cellular organisms;Eukaryota;Viridiplantae;Streptophyta;Streptophytina;Embryophyta;Tracheophyta;Euphyllophyta;Spermatophyta;Magnoliophyta;Mesangiospermae;eudicotyledons;Gunneridae;Pentapetalae;rosids;fabi ds;Malpighiales;Salicaceae;Saliceae;Salix;Salix purpurea	0	0	0	0
Buds	M1243470	78.02	0	613	2044	0.17	1.4	0.962916	sp|Q18212|DX39B_CAEEL	425	Spliceosome RNA helicase DDX39B homolog OS=Caenorhabditis elegans GN=hel-1 PE=2 SV=1	GO:0005634; GO:0005681; GO:0005524; GO:0004386; GO:0003723; GO:0006397; GO:0008380	PF00270; PF00270	0	cel:CELE_C26D10.2;	0	0	0	Eukaryota; Metazoa; Ecdysozoa; Nematoda; Chromadorea; Rhabditida;Rhabditoidea; Rhabditidae; Peloderinae; Caenorhabditis	0	0	0	0
stems	M1243711	82.35	1e-26	118	1092	1.8	0.88	0.999958	tr|U5G275|U5G275_POPTR	350	Uncharacterized protein OS=Populus trichocarpa GN=POPTR_0008s11440g PE=4 SV=1	GO:0005524; GO:0016887	PF02374	PTHR10803	pop:POPTR_0008s11440g;	0	0	0	Eukaryota; Viridiplantae; Streptophyta; Embryophyta; Tracheophyta;Spermatophyta; Magnoliophyta; eudicotyledons; Gunneridae;Pentapetalae; rosids; fabids; Malpighiales; Salicaceae; Saliceae;Populus	0	0	0	0
stems	M1243750	100	3e-69	221	1597	3.7	82	0.999954	SapurV1A.2881s0020.1.p	107	stress responsive A/B barrel domain protein	0	PF07876	0	0	0	0	0	cellular organisms;Eukaryota;Viridiplantae;Streptophyta;Streptophytina;Embryophyta;Tracheophyta;Euphyllophyta;Spermatophyta;Magnoliophyta;Mesangiospermae;eudicotyledons;Gunneridae;Pentapetalae;rosids;fabi ds;Malpighiales;Salicaceae;Saliceae;Salix;Salix purpurea	0	0	0	0
Buds	M1243790	98.75	2e-51	164	320	0.4	3.9	0.983004	tetur15g01970	229	length:229 (mRNA) (n/a) (Hypothetical protein)	0	0	0	0	0	0	0	cellular organisms;Eukaryota;Opisthokonta;Metazoa;Eumetazoa;Bilateria;Protostomia;Ecdysozoa;Panarthropoda;Arthropoda;Chelicerata;Arachnida;Acari;Acariformes;Trombidiformes;Prostigmata;Eleutherengona;Raphignathae;Tetranychoidea;Tetranychidae;Tetranychus	0	0	0	0
Buds	M1243791	100	6e-106	306	562	0.4	3.8	0.989848	tetur15g01970	229	length:229 (mRNA) (n/a) (Hypothetical protein)	0	0	0	0	0	0	0	cellular organisms;Eukaryota;Opisthokonta;Metazoa;Eumetazoa;Bilateria;Protostomia;Ecdysozoa;Panarthropoda;Arthropoda;Chelicerata;Arachnida;Acari;Acariformes;Trombidiformes;Prostigmata;Eleutherengona;Raphignathae;Tetranychoidea;Tetranychidae;Tetranychus	0	0	0	0
Buds	M1243840	100	1e-122	348	508	0.016	0.94	0.999931	tetur36g00530	238	length:238 (mRNA) (n/a) (palmitoyl-protein thioesterase 1)	0	0	PTHR11247: PALMITOYL-PROTEIN THIOESTERASE/DOLICHYLDIPHOSPHATASE 1	0	0	0	0	cellular organisms;Eukaryota;Opisthokonta;Metazoa;Eumetazoa;Bilateria;Protostomia;Ecdysozoa;Panarthropoda;Arthropoda;Chelicerata;Arachnida;Acari;Acariformes;Trombidiformes;Prostigmata;Eleutherengona;Raphignathae;Tetranychoidea;Tetranychidae;Tetranychus	0	0	0	0
stems	M1243890	97.5	2e-22	86.7	289	0.77	2.6	0.969417	SapurV1A.5694s0010.1.p	100	aromatic ring-opening dioxygenase, catalytic subunit LigB	GO:0006725;GO:0008198;GO:0016491	PF02900	0	0	0	0	0	cellular organisms;Eukaryota;Viridiplantae;Streptophyta;Streptophytina;Embryophyta;Tracheophyta;Euphyllophyta;Spermatophyta;Magnoliophyta;Mesangiospermae;eudicotyledons;Gunneridae;Pentapetalae;rosids;fabi ds;Malpighiales;Salicaceae;Saliceae;Salix;Salix purpurea	0	0	0	0
stems	M1243930	99.26	0	553	1872	5.2	9.2	0.998033	SapurV1A.0230s0180.1.p	271	glutathione S-transferase DHAR3	GO:0005515	PF02798	PTHR11260:SF15	0	0	0	KOG1422	cellular organisms;Eukaryota;Viridiplantae;Streptophyta;Streptophytina;Embryophyta;Tracheophyta;Euphyllophyta;Spermatophyta;Magnoliophyta;Mesangiospermae;eudicotyledons;Gunneridae;Pentapetalae;rosids;fabi ds;Malpighiales;Salicaceae;Saliceae;Salix;Salix purpurea	0	0	0	0
Buds	M1244190	100	0	594	1159	0.13	1.3	0.968513	SapurV1A.0625s0090.1.p	365	auxin-induced protein 5NG4	GO:0016020	PF00892	0	0	0	0	0	cellular organisms;Eukaryota;Viridiplantae;Streptophyta;Streptophytina;Embryophyta;Tracheophyta;Euphyllophyta;Spermatophyta;Magnoliophyta;Mesangiospermae;eudicotyledons;Gunneridae;Pentapetalae;rosids;fabi ds;Malpighiales;Salicaceae;Saliceae;Salix;Salix purpurea	0	0	0	0
Buds	M1244270	97.3	1e-15	72.4	245	0.1	1.5	0.994449	SapurV1A.1692s0030.3.p	667	TIR-NBS-LRR disease resistance-like protein	GO:0004888;GO:0007165;GO:0031224;GO:0045087;GO:0005524;GO:0006915	PF01582;PF07725;PF00931	PTHR11017:SF20	0	0	0	0	cellular organisms;Eukaryota;Viridiplantae;Streptophyta;Streptophytina;Embryophyta;Tracheophyta;Euphyllophyta;Spermatophyta;Magnoliophyta;Mesangiospermae;eudicotyledons;Gunneridae;Pentapetalae;rosids;fabi ds;Malpighiales;Salicaceae;Saliceae;Salix;Salix purpurea	0	0	0	0
Buds	M1244310	100	2e-42	142	496	0.15	1.1	0.953639	SapurV1A.0984s0030.1.p	155	hypothetical protein	0	0	0	0	0	0	0	cellular organisms;Eukaryota;Viridiplantae;Streptophyta;Streptophytina;Embryophyta;Tracheophyta;Euphyllophyta;Spermatophyta;Magnoliophyta;Mesangiospermae;eudicotyledons;Gunneridae;Pentapetalae;rosids;fabi ds;Malpighiales;Salicaceae;Saliceae;Salix;Salix purpurea	0	0	0	0
stems	M1244450	99.79	0	879	2756	21	11	0.999808	SapurV1A.0122s0170.1.p	526	protein phosphatase 2C	GO:0003824	PF00481	PTHR13832:SF171	0	0	0	KOG0700	cellular organisms;Eukaryota;Viridiplantae;Streptophyta;Streptophytina;Embryophyta;Tracheophyta;Euphyllophyta;Spermatophyta;Magnoliophyta;Mesangiospermae;eudicotyledons;Gunneridae;Pentapetalae;rosids;fabi ds;Malpighiales;Salicaceae;Saliceae;Salix;Salix purpurea	0	0	0	0
stems	M1244560	100	2e-52	175	1292	2.2	0.99	1	SapurV1A.6704s0010.1.p	109	hypothetical protein	0	0	0	0	0	0	0	cellular organisms;Eukaryota;Viridiplantae;Streptophyta;Streptophytina;Embryophyta;Tracheophyta;Euphyllophyta;Spermatophyta;Magnoliophyta;Mesangiospermae;eudicotyledons;Gunneridae;Pentapetalae;rosids;fabi ds;Malpighiales;Salicaceae;Saliceae;Salix;Salix purpurea	0	0	0	0
Buds	M1244650	100	8e-37	126	651	0.019	0.71	0.998404	tetur03g05330	98	length:98 (mRNA) (n/a) (Activated RNA polymerase II transcriptional coactivator p15)	GO:0003677;GO:0005488;GO:0006355	0	0	0	0	0	0	cellular organisms;Eukaryota;Opisthokonta;Metazoa;Eumetazoa;Bilateria;Protostomia;Ecdysozoa;Panarthropoda;Arthropoda;Chelicerata;Arachnida;Acari;Acariformes;Trombidiformes;Prostigmata;Eleutherengona;Raphignathae;Tetranychoidea;Tetranychidae;Tetranychus	0	0	0	0
stems	M1244680	87.59	2e-168	483	1617	0.031	0.98	0.999421	SapurV1A.0406s0290.1.p	288	C1-like domain protein	GO:0047134;GO:0055114	PF07649	0	0	0	0	0	cellular organisms;Eukaryota;Viridiplantae;Streptophyta;Streptophytina;Embryophyta;Tracheophyta;Euphyllophyta;Spermatophyta;Magnoliophyta;Mesangiospermae;eudicotyledons;Gunneridae;Pentapetalae;rosids;fabi ds;Malpighiales;Salicaceae;Saliceae;Salix;Salix purpurea	0	0	0	0
Buds	M1244800	99.8	0	894	2060	0.054	0.56	0.972625	tetur01g09860	502	length:502 (mRNA) (n/a) (UBX domain-containing protein)	0	0	PTHR23322: FAS-ASSOCIATED PROTEIN	0	0	0	0	cellular organisms;Eukaryota;Opisthokonta;Metazoa;Eumetazoa;Bilateria;Protostomia;Ecdysozoa;Panarthropoda;Arthropoda;Chelicerata;Arachnida;Acari;Acariformes;Trombidiformes;Prostigmata;Eleutherengona;Raphignathae;Tetranychoidea;Tetranychidae;Tetranychus	0	0	0	0
Leaves	M1245020	98.81	4e-35	134	1139	12	16	0.977674	SapurV1A.0670s0150.1.p	367	cysteine protease	GO:0006508;GO:0008234	PF00112;PF08246	PTHR12411:SF42	0	0	0	KOG1542	cellular organisms;Eukaryota;Viridiplantae;Streptophyta;Streptophytina;Embryophyta;Tracheophyta;Euphyllophyta;Spermatophyta;Magnoliophyta;Mesangiospermae;eudicotyledons;Gunneridae;Pentapetalae;rosids;fabi ds;Malpighiales;Salicaceae;Saliceae;Salix;Salix purpurea	0	0	0	0
Buds	M1245150	100	2e-120	347	951	1.1	11	0.988861	tetur09g04920	194	length:194 (mRNA) (ApoD19) (apolipoprotein D precursor) (n/a) (apolipoprotein D)	0	0	0	0	0	0	0	cellular organisms;Eukaryota;Opisthokonta;Metazoa;Eumetazoa;Bilateria;Protostomia;Ecdysozoa;Panarthropoda;Arthropoda;Chelicerata;Arachnida;Acari;Acariformes;Trombidiformes;Prostigmata;Eleutherengona;Raphignathae;Tetranychoidea;Tetranychidae;Tetranychus	0	0	0	0
Buds	M1245171	100	8e-117	352	1683	0.087	3.4	1	SapurV1A.0240s0070.1.p	270	fasciclin-like AGP protein	0	PF02469	PTHR10900:SF23	0	0	0	0	cellular organisms;Eukaryota;Viridiplantae;Streptophyta;Streptophytina;Embryophyta;Tracheophyta;Euphyllophyta;Spermatophyta;Magnoliophyta;Mesangiospermae;eudicotyledons;Gunneridae;Pentapetalae;rosids;fabi ds;Malpighiales;Salicaceae;Saliceae;Salix;Salix purpurea	0	0	0	0
stems	M1245281	100	6e-137	391	962	0.12	11	0.999997	SapurV1A.0444s0200.1.p	192	RNA recognition motif, a.k.a. RRM, RBD protein	GO:0003676;GO:0016491;GO:0055114	PF00076	PTHR11732:SF1	0	0	0	0	cellular organisms;Eukaryota;Viridiplantae;Streptophyta;Streptophytina;Embryophyta;Tracheophyta;Euphyllophyta;Spermatophyta;Magnoliophyta;Mesangiospermae;eudicotyledons;Gunneridae;Pentapetalae;rosids;fabi ds;Malpighiales;Salicaceae;Saliceae;Salix;Salix purpurea	0	0	0	0
Buds	M1245290	98.93	2e-139	381	1276	0.065	0.92	0.997491	tetur20g03230	250	length:250 (mRNA) (n/a) (Hypothetical protein)	0	0	0	0	0	0	0	cellular organisms;Eukaryota;Opisthokonta;Metazoa;Eumetazoa;Bilateria;Protostomia;Ecdysozoa;Panarthropoda;Arthropoda;Chelicerata;Arachnida;Acari;Acariformes;Trombidiformes;Prostigmata;Eleutherengona;Raphignathae;Tetranychoidea;Tetranychidae;Tetranychus	0	0	0	0
Buds	M1245340	90.53	0	491	2169	14	3.2	1	SapurV1A.0014s0240.1.p	465	polygalacturonase	GO:0004650;GO:0005975	PF00295	0	0	0	0	0	cellular organisms;Eukaryota;Viridiplantae;Streptophyta;Streptophytina;Embryophyta;Tracheophyta;Euphyllophyta;Spermatophyta;Magnoliophyta;Mesangiospermae;eudicotyledons;Gunneridae;Pentapetalae;rosids;fabi ds;Malpighiales;Salicaceae;Saliceae;Salix;Salix purpurea	0	0	0	0
Buds	M1245381	98.66	0	534	1202	0.32	7.7	0.999132	SapurV1A.0840s0010.1.p	341	MYB transcription factor, putative	0	PF00249	PTHR10641	0	0	K09422	KOG0048	cellular organisms;Eukaryota;Viridiplantae;Streptophyta;Streptophytina;Embryophyta;Tracheophyta;Euphyllophyta;Spermatophyta;Magnoliophyta;Mesangiospermae;eudicotyledons;Gunneridae;Pentapetalae;rosids;fabi ds;Malpighiales;Salicaceae;Saliceae;Salix;Salix purpurea	0	0	0	0
Buds	M1245430	98.39	5e-53	184	891	0.18	17	0.999999	tetur08g00720	708	length:708 (mRNA) (n/a) (Fibroin related) (n/a) (Fibrion related) (n/a) (Hypothetical protein)	0	0	0	0	0	0	0	cellular organisms;Eukaryota;Opisthokonta;Metazoa;Eumetazoa;Bilateria;Protostomia;Ecdysozoa;Panarthropoda;Arthropoda;Chelicerata;Arachnida;Acari;Acariformes;Trombidiformes;Prostigmata;Eleutherengona;Raphignathae;Tetranychoidea;Tetranychidae;Tetranychus	0	0	0	0
stems	M1245530	100	1e-15	72.4	935	2.1	0.74	0.999999	SapurV1A.0118s0270.1.p	74	transmembrane protein, putative	0	0	0	0	0	0	0	cellular organisms;Eukaryota;Viridiplantae;Streptophyta;Streptophytina;Embryophyta;Tracheophyta;Euphyllophyta;Spermatophyta;Magnoliophyta;Mesangiospermae;eudicotyledons;Gunneridae;Pentapetalae;rosids;fabi ds;Malpighiales;Salicaceae;Saliceae;Salix;Salix purpurea	0	0	0	0
stems	M1245540	99.87	0	1540	2727	0.16	1.5	0.984287	SapurV1A.0055s0200.1.p	777	Serine/Threonine kinase domain protein	GO:0048544;GO:0004672;GO:0005524;GO:0006468;GO:0005529	PF00954;PF00069;PF01453	PTHR24420:SF576	0	0	0	KOG1187	cellular organisms;Eukaryota;Viridiplantae;Streptophyta;Streptophytina;Embryophyta;Tracheophyta;Euphyllophyta;Spermatophyta;Magnoliophyta;Mesangiospermae;eudicotyledons;Gunneridae;Pentapetalae;rosids;fabi ds;Malpighiales;Salicaceae;Saliceae;Salix;Salix purpurea	0	0	0	0
stems	M1245610	98.6	3e-168	494	1055	3.6	2.5	0.999572	SapurV1A.0385s0060.1.p	809	alpha-glucosidase	GO:0004553;GO:0005975	PF01055	PTHR22762:SF9	0	0	0	0	cellular organisms;Eukaryota;Viridiplantae;Streptophyta;Streptophytina;Embryophyta;Tracheophyta;Euphyllophyta;Spermatophyta;Magnoliophyta;Mesangiospermae;eudicotyledons;Gunneridae;Pentapetalae;rosids;fabi ds;Malpighiales;Salicaceae;Saliceae;Salix;Salix purpurea	0	0	0	0
stems	M1245611	83.79	0	835	1426	9.8	5.6	1	SapurV1A.0131s0130.2.p	850	alpha-glucosidase	GO:0004553;GO:0005975	PF01055	PTHR22762:SF9	0	3.2.1.20	K01187	KOG1065	cellular organisms;Eukaryota;Viridiplantae;Streptophyta;Streptophytina;Embryophyta;Tracheophyta;Euphyllophyta;Spermatophyta;Magnoliophyta;Mesangiospermae;eudicotyledons;Gunneridae;Pentapetalae;rosids;fabi ds;Malpighiales;Salicaceae;Saliceae;Salix;Salix purpurea	0	0	0	0
stems	M1245661	0	0	0	0	12	5.6	0.99291	0	0	0	0	0	0	0	0	0	0	0	0	0	0	0
Buds	M1245680	99.62	0	518	1273	0.075	0.83	0.986213	tetur12g00770	262	length:262 (mRNA) (n/a) (ATPase, V1 complex, subunit S1)	GO:0015986;GO:0033180;GO:0046933;GO:0046961	0	0	0	0	0	0	cellular organisms;Eukaryota;Opisthokonta;Metazoa;Eumetazoa;Bilateria;Protostomia;Ecdysozoa;Panarthropoda;Arthropoda;Chelicerata;Arachnida;Acari;Acariformes;Trombidiformes;Prostigmata;Eleutherengona;Raphignathae;Tetranychoidea;Tetranychidae;Tetranychus	0	0	0	0
Buds	M1245830	100	0	613	1736	0.037	0.55	0.998115	tetur03g01720	320	length:320 (mRNA) (n/a) (Mannose-6-phosphate receptor, binding)	GO:0005515	0	PTHR15414: OS-9-RELATED	0	0	0	0	cellular organisms;Eukaryota;Opisthokonta;Metazoa;Eumetazoa;Bilateria;Protostomia;Ecdysozoa;Panarthropoda;Arthropoda;Chelicerata;Arachnida;Acari;Acariformes;Trombidiformes;Prostigmata;Eleutherengona;Raphignathae;Tetranychoidea;Tetranychidae;Tetranychus	0	0	0	0
Buds	M1245890	100	0	1283	2816	0.016	0.36	0.999637	tetur10g04460	650	length:650 (mRNA) (n/a) (Zinc finger, RanBP2-type)	GO:0005622;GO:0008270	0	PTHR15326: SPERMATOGENESIS-ASSOCIATED PROTEIN 2/TAMOZHENNIC	0	0	0	0	cellular organisms;Eukaryota;Opisthokonta;Metazoa;Eumetazoa;Bilateria;Protostomia;Ecdysozoa;Panarthropoda;Arthropoda;Chelicerata;Arachnida;Acari;Acariformes;Trombidiformes;Prostigmata;Eleutherengona;Raphignathae;Tetranychoidea;Tetranychidae;Tetranychus	0	0	0	0
Buds	M1245940	100	0	577	1863	0.033	0.58	0.998752	tetur06g03950	508	length:508 (mRNA) (n/a) (probable E3 ubiquitin-protein ligase makorin-2)	GO:0005515;GO:0008270	0	PTHR11224: MAKORIN-RELATED	0	0	0	0	cellular organisms;Eukaryota;Opisthokonta;Metazoa;Eumetazoa;Bilateria;Protostomia;Ecdysozoa;Panarthropoda;Arthropoda;Chelicerata;Arachnida;Acari;Acariformes;Trombidiformes;Prostigmata;Eleutherengona;Raphignathae;Tetranychoidea;Tetranychidae;Tetranychus	0	0	0	0
Buds	M1246070	100	8e-168	473	1218	0.064	0.58	0.986835	tetur04g02690	245	length:245 (mRNA) (n/a) (Proteasome subunit alpha type-6)	0	0	PTHR11599: PROTEASOME SUBUNIT ALPHA/BETA	0	0	0	0	cellular organisms;Eukaryota;Opisthokonta;Metazoa;Eumetazoa;Bilateria;Protostomia;Ecdysozoa;Panarthropoda;Arthropoda;Chelicerata;Arachnida;Acari;Acariformes;Trombidiformes;Prostigmata;Eleutherengona;Raphignathae;Tetranychoidea;Tetranychidae;Tetranychus	0	0	0	0
Leaves	M1246080	100	3e-65	214	1931	1.6	2.1	0.993127	SapurV1A.0925s0140.1.p	135	hypothetical protein	0	0	0	0	0	0	0	cellular organisms;Eukaryota;Viridiplantae;Streptophyta;Streptophytina;Embryophyta;Tracheophyta;Euphyllophyta;Spermatophyta;Magnoliophyta;Mesangiospermae;eudicotyledons;Gunneridae;Pentapetalae;rosids;fabi ds;Malpighiales;Salicaceae;Saliceae;Salix;Salix purpurea	0	0	0	0
stems	M1246140	0	0	0	0	0.024	0.66	0.999841	0	0	0	0	0	0	0	0	0	0	0	0	0	0	0
Leaves	M1246180	32.48	3e-79	266	2156	0.66	0.078	1	tetur02g12570	573	Hypothetical protein	GO:0003677	0	PTHR23272: BED FINGER-RELATED	0	0	0	0	cellular organisms;Eukaryota;Opisthokonta;Metazoa;Eumetazoa;Bilateria;Protostomia;Ecdysozoa;Panarthropoda;Arthropoda;Chelicerata;Arachnida;Acari;Acariformes;Trombidiformes;Prostigmata;Eleutherengona;Raphignathae;Tetranychoidea;Tetranychidae;Tetranychus	0	0	0	0
Buds	M1246260	100	0	730	1287	0.036	0.48	0.991748	tetur03g06760	380	length:380 (mRNA) (n/a) (mRNA export factor)	0	0	PTHR10971: MRNA EXPORT PROTEIN AND BUB3	0	0	0	0	cellular organisms;Eukaryota;Opisthokonta;Metazoa;Eumetazoa;Bilateria;Protostomia;Ecdysozoa;Panarthropoda;Arthropoda;Chelicerata;Arachnida;Acari;Acariformes;Trombidiformes;Prostigmata;Eleutherengona;Raphignathae;Tetranychoidea;Tetranychidae;Tetranychus	0	0	0	0
stems	M1246310	0	0	0	0	0.023	1.3	0.999985	0	0	0	0	0	0	0	0	0	0	0	0	0	0	0
Leaves	M1246580	0	0	0	0	0.45	0.13	0.990007	0	0	0	0	0	0	0	0	0	0	0	0	0	0	0
Buds	M1246600	100	2e-174	504	2061	0.039	0.33	0.979777	tetur14g03700	336	length:336 (mRNA) (n/a) (cyclin-dependent kinase 4)	0	0	PTHR11295: CDC2, MAP KINASE-RELATED	0	0	0	0	cellular organisms;Eukaryota;Opisthokonta;Metazoa;Eumetazoa;Bilateria;Protostomia;Ecdysozoa;Panarthropoda;Arthropoda;Chelicerata;Arachnida;Acari;Acariformes;Trombidiformes;Prostigmata;Eleutherengona;Raphignathae;Tetranychoidea;Tetranychidae;Tetranychus	0	0	0	0
Buds	M1246641	100	3e-122	352	824	0.51	1.2	0.966266	SapurV1A.0336s0100.1.p	194	hypothetical protein	0	0	0	0	0	0	0	cellular organisms;Eukaryota;Viridiplantae;Streptophyta;Streptophytina;Embryophyta;Tracheophyta;Euphyllophyta;Spermatophyta;Magnoliophyta;Mesangiospermae;eudicotyledons;Gunneridae;Pentapetalae;rosids;fabi ds;Malpighiales;Salicaceae;Saliceae;Salix;Salix purpurea	0	0	0	0
stems	M1246690	100	8e-61	205	2460	25	23	0.991858	SapurV1A.0241s0090.1.p	158	DUF581 family protein	0	PF04570	0	0	0	0	0	cellular organisms;Eukaryota;Viridiplantae;Streptophyta;Streptophytina;Embryophyta;Tracheophyta;Euphyllophyta;Spermatophyta;Magnoliophyta;Mesangiospermae;eudicotyledons;Gunneridae;Pentapetalae;rosids;fabi ds;Malpighiales;Salicaceae;Saliceae;Salix;Salix purpurea	0	0	0	0
Buds	M1246740	99.76	0	1259	3047	0.033	0.49	0.997381	tetur10g02500	847	length:847 (mRNA) (n/a) (SWI/SNF related, matrix associated, actin dependent regulator of chromatin, subfamily c, member 2)	0	0	PTHR12802: SWI/SNF COMPLEX-RELATED	0	0	0	0	cellular organisms;Eukaryota;Opisthokonta;Metazoa;Eumetazoa;Bilateria;Protostomia;Ecdysozoa;Panarthropoda;Arthropoda;Chelicerata;Arachnida;Acari;Acariformes;Trombidiformes;Prostigmata;Eleutherengona;Raphignathae;Tetranychoidea;Tetranychidae;Tetranychus	0	0	0	0
Buds	M1246790	100	0	2002	3717	0.012	0.34	0.999346	tetur07g02030	1030	length:1030 (mRNA) (Rbf) (Retinoblastoma-family protein (Rbf)) (n/a) (PREDICTED: retinoblastoma-like 1)	0	0	0	0	0	0	0	cellular organisms;Eukaryota;Opisthokonta;Metazoa;Eumetazoa;Bilateria;Protostomia;Ecdysozoa;Panarthropoda;Arthropoda;Chelicerata;Arachnida;Acari;Acariformes;Trombidiformes;Prostigmata;Eleutherengona;Raphignathae;Tetranychoidea;Tetranychidae;Tetranychus	0	0	0	0
stems	M1246800	98.48	0	828	1508	0.22	2.1	0.961689	SapurV1A.0106s0150.1.p	469	Serine/Threonine kinase domain protein	GO:0004672;GO:0005524;GO:0006468	PF00069	PTHR24361:SF207	0	0	0	KOG0198	cellular organisms;Eukaryota;Viridiplantae;Streptophyta;Streptophytina;Embryophyta;Tracheophyta;Euphyllophyta;Spermatophyta;Magnoliophyta;Mesangiospermae;eudicotyledons;Gunneridae;Pentapetalae;rosids;fabi ds;Malpighiales;Salicaceae;Saliceae;Salix;Salix purpurea	0	0	0	0
Buds	M1246830	100	0	640	1507	0.074	1.1	0.996868	tetur08g00680	346	length:346 (mRNA) (n/a) (electron transfer flavoprotein, alpha subunit)	GO:0009055;GO:0050660	0	PTHR10909: ELECTRON TRANSPORT OXIDOREDUCTASE	0	0	0	0	cellular organisms;Eukaryota;Opisthokonta;Metazoa;Eumetazoa;Bilateria;Protostomia;Ecdysozoa;Panarthropoda;Arthropoda;Chelicerata;Arachnida;Acari;Acariformes;Trombidiformes;Prostigmata;Eleutherengona;Raphignathae;Tetranychoidea;Tetranychidae;Tetranychus	0	0	0	0
stems	M1247040	0	0	0	0	5.5	1.4	0.999712	0	0	0	0	0	0	0	0	0	0	0	0	0	0	0
Buds	M1247190	100	7e-74	231	539	0.077	0.74	0.961616	tetur12g02200	459	length:459 (mRNA) (n/a) (nuclear pore complex protein Nup93)	GO:0005643;GO:0006810	0	0	0	0	0	0	cellular organisms;Eukaryota;Opisthokonta;Metazoa;Eumetazoa;Bilateria;Protostomia;Ecdysozoa;Panarthropoda;Arthropoda;Chelicerata;Arachnida;Acari;Acariformes;Trombidiformes;Prostigmata;Eleutherengona;Raphignathae;Tetranychoidea;Tetranychidae;Tetranychus	0	0	0	0
stems	M1247290	0	0	0	0	0	1.1	0.995067	0	0	0	0	0	0	0	0	0	0	0	0	0	0	0
stems	M1247340	100	4e-137	393	1076	0.15	5.8	0.999998	SapurV1A.0003s0440.1.p	196	harpin-induced protein	0	PF03168	0	0	0	0	0	cellular organisms;Eukaryota;Viridiplantae;Streptophyta;Streptophytina;Embryophyta;Tracheophyta;Euphyllophyta;Spermatophyta;Magnoliophyta;Mesangiospermae;eudicotyledons;Gunneridae;Pentapetalae;rosids;fabi ds;Malpighiales;Salicaceae;Saliceae;Salix;Salix purpurea	0	0	0	0
stems	M1247701	99.44	6e-93	281	1204	24	19	0.999998	SapurV1A.0299s0050.1.p	180	plant/plant protein	0	PF06749	0	0	0	0	0	cellular organisms;Eukaryota;Viridiplantae;Streptophyta;Streptophytina;Embryophyta;Tracheophyta;Euphyllophyta;Spermatophyta;Magnoliophyta;Mesangiospermae;eudicotyledons;Gunneridae;Pentapetalae;rosids;fabi ds;Malpighiales;Salicaceae;Saliceae;Salix;Salix purpurea	0	0	0	0
Buds	M1247720	99.43	0	1081	2146	0.0061	0.15	0.997664	SapurV1A.0318s0140.1.p	524	cytochrome P450 family 96 protein	GO:0005506;GO:0009055;GO:0016705;GO:0020037	PF00067	PTHR24296	0	0	0	KOG0157	cellular organisms;Eukaryota;Viridiplantae;Streptophyta;Streptophytina;Embryophyta;Tracheophyta;Euphyllophyta;Spermatophyta;Magnoliophyta;Mesangiospermae;eudicotyledons;Gunneridae;Pentapetalae;rosids;fabi ds;Malpighiales;Salicaceae;Saliceae;Salix;Salix purpurea	0	0	0	0
stems	M1247800	99.27	1e-98	290	567	0.084	2.8	0.999165	SapurV1A.1562s0030.1.p	247	NAC transcription factor	GO:0003677;GO:0006355	PF02365	0	0	0	0	0	cellular organisms;Eukaryota;Viridiplantae;Streptophyta;Streptophytina;Embryophyta;Tracheophyta;Euphyllophyta;Spermatophyta;Magnoliophyta;Mesangiospermae;eudicotyledons;Gunneridae;Pentapetalae;rosids;fabi ds;Malpighiales;Salicaceae;Saliceae;Salix;Salix purpurea	0	0	0	0
Buds	M1248020	100	0	535	1126	0.13	1.2	0.981971	tetur10g04280	262	length:262 (mRNA) (n/a) (Complement component 1 Q subcomponent-binding protein, mitochondrial precursor)	GO:0005759	0	PTHR10826: COMPLEMENT COMPONENT 1	0	0	0	0	cellular organisms;Eukaryota;Opisthokonta;Metazoa;Eumetazoa;Bilateria;Protostomia;Ecdysozoa;Panarthropoda;Arthropoda;Chelicerata;Arachnida;Acari;Acariformes;Trombidiformes;Prostigmata;Eleutherengona;Raphignathae;Tetranychoidea;Tetranychidae;Tetranychus	0	0	0	0
Buds	M1248120	100	0	2116	6409	0.031	0.35	0.991147	tetur28g00720	1088	length:1088 (mRNA) (n/a) (Rap/ran-GAP)	GO:0005096;GO:0005622;GO:0051056	0	PTHR10063: TUBERIN	0	0	0	0	cellular organisms;Eukaryota;Opisthokonta;Metazoa;Eumetazoa;Bilateria;Protostomia;Ecdysozoa;Panarthropoda;Arthropoda;Chelicerata;Arachnida;Acari;Acariformes;Trombidiformes;Prostigmata;Eleutherengona;Raphignathae;Tetranychoidea;Tetranychidae;Tetranychus	0	0	0	0
stems	M1248150	98.4	6e-94	284	1207	1.8	22	0.988902	SapurV1A.0168s0520.1.p	187	transmembrane protein, putative	0	0	0	0	0	0	0	cellular organisms;Eukaryota;Viridiplantae;Streptophyta;Streptophytina;Embryophyta;Tracheophyta;Euphyllophyta;Spermatophyta;Magnoliophyta;Mesangiospermae;eudicotyledons;Gunneridae;Pentapetalae;rosids;fabi ds;Malpighiales;Salicaceae;Saliceae;Salix;Salix purpurea	0	0	0	0
stems	M1248420	98.48	5e-100	300	1158	32	21	0.970586	SapurV1A.0001s0060.1.p	198	hypothetical protein	0	0	0	0	0	0	0	cellular organisms;Eukaryota;Viridiplantae;Streptophyta;Streptophytina;Embryophyta;Tracheophyta;Euphyllophyta;Spermatophyta;Magnoliophyta;Mesangiospermae;eudicotyledons;Gunneridae;Pentapetalae;rosids;fabi ds;Malpighiales;Salicaceae;Saliceae;Salix;Salix purpurea	0	0	0	0
Leaves	M1248480	99.61	2e-149	428	1203	1.5	0.67	0.988365	SapurV1A.0213s0270.1.p	259	DUF1635 family protein	0	PF07795	0	0	0	0	0	cellular organisms;Eukaryota;Viridiplantae;Streptophyta;Streptophytina;Embryophyta;Tracheophyta;Euphyllophyta;Spermatophyta;Magnoliophyta;Mesangiospermae;eudicotyledons;Gunneridae;Pentapetalae;rosids;fabi ds;Malpighiales;Salicaceae;Saliceae;Salix;Salix purpurea	0	0	0	0
Buds	M1248692	94.29	1e-14	69.7	211	0.11	2.6	0.996998	SapurV1A.0835s0020.1.p	1448	pleiotropic drug resistance, ABC transporter family protein, putative	GO:0005524;GO:0016887;GO:0016020	PF00005;PF01061;PF08370	PTHR19241:SF10	0	0	0	KOG0065	cellular organisms;Eukaryota;Viridiplantae;Streptophyta;Streptophytina;Embryophyta;Tracheophyta;Euphyllophyta;Spermatophyta;Magnoliophyta;Mesangiospermae;eudicotyledons;Gunneridae;Pentapetalae;rosids;fabi ds;Malpighiales;Salicaceae;Saliceae;Salix;Salix purpurea	0	0	0	0
stems	M1248710	98.15	6e-97	293	1332	0.12	1.4	0.993887	SapurV1A.0014s0120.1.p	181	hypothetical protein	0	0	0	0	0	0	0	cellular organisms;Eukaryota;Viridiplantae;Streptophyta;Streptophytina;Embryophyta;Tracheophyta;Euphyllophyta;Spermatophyta;Magnoliophyta;Mesangiospermae;eudicotyledons;Gunneridae;Pentapetalae;rosids;fabi ds;Malpighiales;Salicaceae;Saliceae;Salix;Salix purpurea	0	0	0	0
Leaves	M1248750	99.83	0	942	2922	8.1	10	0.999948	SapurV1A.1951s0050.5.p	584	DnaJ heat shock amino-terminal domain protein, putative	GO:0031072	PF12171;PF00226	PTHR24078:SF10	0	0	K09506	KOG0717	cellular organisms;Eukaryota;Viridiplantae;Streptophyta;Streptophytina;Embryophyta;Tracheophyta;Euphyllophyta;Spermatophyta;Magnoliophyta;Mesangiospermae;eudicotyledons;Gunneridae;Pentapetalae;rosids;fabi ds;Malpighiales;Salicaceae;Saliceae;Salix;Salix purpurea	0	0	0	0
stems	M1248820	98.11	8e-132	390	1708	3.3	1.8	0.986069	SapurV1A.0476s0070.1.p	265	transmembrane protein, putative	0	0	0	0	0	0	0	cellular organisms;Eukaryota;Viridiplantae;Streptophyta;Streptophytina;Embryophyta;Tracheophyta;Euphyllophyta;Spermatophyta;Magnoliophyta;Mesangiospermae;eudicotyledons;Gunneridae;Pentapetalae;rosids;fabi ds;Malpighiales;Salicaceae;Saliceae;Salix;Salix purpurea	0	0	0	0
Buds	M1248840	99	2e-143	410	1273	0.059	0.52	0.969822	tetur27g00130	201	length:201 (mRNA) (n/a) (ARF/SAR superfamily)	GO:0005525	0	0	0	0	0	0	cellular organisms;Eukaryota;Opisthokonta;Metazoa;Eumetazoa;Bilateria;Protostomia;Ecdysozoa;Panarthropoda;Arthropoda;Chelicerata;Arachnida;Acari;Acariformes;Trombidiformes;Prostigmata;Eleutherengona;Raphignathae;Tetranychoidea;Tetranychidae;Tetranychus	0	0	0	0
stems	M1248912	100	2e-137	395	1089	0.92	12	1	SapurV1A.0055s0130.1.p	223	cytochrome protein b561, putative	GO:0016021	PF03188	PTHR10106:SF0	0	0	0	KOG1619	cellular organisms;Eukaryota;Viridiplantae;Streptophyta;Streptophytina;Embryophyta;Tracheophyta;Euphyllophyta;Spermatophyta;Magnoliophyta;Mesangiospermae;eudicotyledons;Gunneridae;Pentapetalae;rosids;fabi ds;Malpighiales;Salicaceae;Saliceae;Salix;Salix purpurea	0	0	0	0
stems	M1248960	100	6e-56	184	280	6.1e-55	12	1	SapurV1A.0203s0200.1.p	546	zinc finger, C2H2 type protein	0	0	PTHR10593	0	0	0	0	cellular organisms;Eukaryota;Viridiplantae;Streptophyta;Streptophytina;Embryophyta;Tracheophyta;Euphyllophyta;Spermatophyta;Magnoliophyta;Mesangiospermae;eudicotyledons;Gunneridae;Pentapetalae;rosids;fabi ds;Malpighiales;Salicaceae;Saliceae;Salix;Salix purpurea	0	0	0	0
stems	M1248961	98.18	4e-26	114	1880	0.056	0.76	0.992986	SapurV1A.0203s0200.1.p	546	zinc finger, C2H2 type protein	0	0	PTHR10593	0	0	0	0	cellular organisms;Eukaryota;Viridiplantae;Streptophyta;Streptophytina;Embryophyta;Tracheophyta;Euphyllophyta;Spermatophyta;Magnoliophyta;Mesangiospermae;eudicotyledons;Gunneridae;Pentapetalae;rosids;fabi ds;Malpighiales;Salicaceae;Saliceae;Salix;Salix purpurea	0	0	0	0
Buds	M1249150	73.17	6e-12	67.4	251	0.85	2.7	0.990316	tr|U5GDK2|U5GDK2_POPTR	197	Uncharacterized protein OS=Populus trichocarpa GN=POPTR_0005s03240g PE=4 SV=1	0	PF12937	0	pop:POPTR_0005s03240g;	0	0	0	Eukaryota; Viridiplantae; Streptophyta; Embryophyta; Tracheophyta;Spermatophyta; Magnoliophyta; eudicotyledons; Gunneridae;Pentapetalae; rosids; fabids; Malpighiales; Salicaceae; Saliceae;Populus	0	0	0	0
Buds	M1249370	98.85	0	529	2553	0.052	0.47	0.95337	tetur05g06750	262	length:262 (mRNA) (n/a) (AI-BP family protein)	0	0	PTHR13232: N-TERMINAL YJEF RELATED	0	0	0	0	cellular organisms;Eukaryota;Opisthokonta;Metazoa;Eumetazoa;Bilateria;Protostomia;Ecdysozoa;Panarthropoda;Arthropoda;Chelicerata;Arachnida;Acari;Acariformes;Trombidiformes;Prostigmata;Eleutherengona;Raphignathae;Tetranychoidea;Tetranychidae;Tetranychus	0	0	0	0
Buds	M1249560	100	1e-155	448	1771	0.23	2	0.989186	tetur27g01880	222	length:222 (mRNA) (n/a) (GTP-binding nuclear protein Ran)	GO:0005525;GO:0007264;GO:0015031	0	PTHR11708: RAS-RELATED GTPASE	0	0	0	0	cellular organisms;Eukaryota;Opisthokonta;Metazoa;Eumetazoa;Bilateria;Protostomia;Ecdysozoa;Panarthropoda;Arthropoda;Chelicerata;Arachnida;Acari;Acariformes;Trombidiformes;Prostigmata;Eleutherengona;Raphignathae;Tetranychoidea;Tetranychidae;Tetranychus	FR113595|AK012844|non-protein	7e-50	1600	coding (noncoding) transcript
stems	M1249630	100	7e-90	280	717	44	9.9	0.999893	SapurV1A.0504s0040.1.p	581	peptide transporter	GO:0005215;GO:0006857;GO:0016020	PF00854	PTHR11654:SF37	0	0	0	KOG1237	cellular organisms;Eukaryota;Viridiplantae;Streptophyta;Streptophytina;Embryophyta;Tracheophyta;Euphyllophyta;Spermatophyta;Magnoliophyta;Mesangiospermae;eudicotyledons;Gunneridae;Pentapetalae;rosids;fabi ds;Malpighiales;Salicaceae;Saliceae;Salix;Salix purpurea	0	0	0	0
stems	M1249660	100	7e-180	521	2220	0.96	7.7	0.984117	SapurV1A.0039s0140.1.p	310	wall-associated receptor kinase galacturonan-binding protein	0	0	0	0	0	0	0	cellular organisms;Eukaryota;Viridiplantae;Streptophyta;Streptophytina;Embryophyta;Tracheophyta;Euphyllophyta;Spermatophyta;Magnoliophyta;Mesangiospermae;eudicotyledons;Gunneridae;Pentapetalae;rosids;fabi ds;Malpighiales;Salicaceae;Saliceae;Salix;Salix purpurea	0	0	0	0
stems	M1249800	100	9e-09	55.8	1513	180	51	0.999919	SapurV1A.0332s0050.1.p	161	hypothetical protein	0	0	0	0	0	0	0	cellular organisms;Eukaryota;Viridiplantae;Streptophyta;Streptophytina;Embryophyta;Tracheophyta;Euphyllophyta;Spermatophyta;Magnoliophyta;Mesangiospermae;eudicotyledons;Gunneridae;Pentapetalae;rosids;fabi ds;Malpighiales;Salicaceae;Saliceae;Salix;Salix purpurea	0	0	0	0
stems	M1249940	99.68	0	524	1537	0.76	11	0.998301	SapurV1A.0032s0320.1.p	325	late embryogenesis abundant protein, putative	0	0	PTHR23241:SF11	0	0	0	KOG4744	cellular organisms;Eukaryota;Viridiplantae;Streptophyta;Streptophytina;Embryophyta;Tracheophyta;Euphyllophyta;Spermatophyta;Magnoliophyta;Mesangiospermae;eudicotyledons;Gunneridae;Pentapetalae;rosids;fabi ds;Malpighiales;Salicaceae;Saliceae;Salix;Salix purpurea	0	0	0	0
Buds	M1250020	99.73	0	738	3733	0.06	0.63	0.990692	tetur03g00760	427	length:427 (mRNA) (n/a) (diphthamide biosynthesis protein 1)	0	0	0	0	0	0	0	cellular organisms;Eukaryota;Opisthokonta;Metazoa;Eumetazoa;Bilateria;Protostomia;Ecdysozoa;Panarthropoda;Arthropoda;Chelicerata;Arachnida;Acari;Acariformes;Trombidiformes;Prostigmata;Eleutherengona;Raphignathae;Tetranychoidea;Tetranychidae;Tetranychus	0	0	0	0
Buds	M1250070	55.37	1e-62	207	931	0.11	1.1	0.984464	tr|V5IG21|V5IG21_IXORI	184	Putative translocon-associated protein beta (Fragment) OS=Ixodes ricinus PE=2 SV=1	GO:0005783; GO:0016021	PF05753	PTHR12861	0	0	0	0	Eukaryota; Metazoa; Ecdysozoa; Arthropoda; Chelicerata; Arachnida;Acari; Parasitiformes; Ixodida; Ixodoidea; Ixodidae; Ixodinae; Ixodes	0	0	0	0
stems	M1250111	75	1e-15	68.2	273	23	3.2	0.999808	SapurV1A.1301s0110.1.p	75	hypothetical protein	0	0	0	0	0	0	0	cellular organisms;Eukaryota;Viridiplantae;Streptophyta;Streptophytina;Embryophyta;Tracheophyta;Euphyllophyta;Spermatophyta;Magnoliophyta;Mesangiospermae;eudicotyledons;Gunneridae;Pentapetalae;rosids;fabi ds;Malpighiales;Salicaceae;Saliceae;Salix;Salix purpurea	FR263972|AJ236704|Eukaryotic	4e-28	304	type signal recognition particle (SRP)
stems	M1250170	100	0	1188	2459	6.9	11	0.997839	SapurV1A.0137s0210.1.p	594	multi-copper oxidase-like protein	GO:0016491;GO:0055114;GO:0005507	PF00394;PF07731;PF07732	PTHR11709:SF18	0	0	0	KOG1263	cellular organisms;Eukaryota;Viridiplantae;Streptophyta;Streptophytina;Embryophyta;Tracheophyta;Euphyllophyta;Spermatophyta;Magnoliophyta;Mesangiospermae;eudicotyledons;Gunneridae;Pentapetalae;rosids;fabi ds;Malpighiales;Salicaceae;Saliceae;Salix;Salix purpurea	0	0	0	0
Buds	M1250290	99.69	7e-149	431	1377	0.044	0.44	0.978107	tetur08g02180	327	length:327 (mRNA) (n/a) (unnamed protein product)	0	0	0	0	0	0	0	cellular organisms;Eukaryota;Opisthokonta;Metazoa;Eumetazoa;Bilateria;Protostomia;Ecdysozoa;Panarthropoda;Arthropoda;Chelicerata;Arachnida;Acari;Acariformes;Trombidiformes;Prostigmata;Eleutherengona;Raphignathae;Tetranychoidea;Tetranychidae;Tetranychus	0	0	0	0
Buds	M1250360	100	0	644	1762	0.036	0.42	0.98915	tetur25g02020	371	length:371 (mRNA) (n/a) (programmed cell death protein 2) (n/a) (programmed cell death protein 2)	GO:0008270	0	PTHR12298: PCDC2 (PROGRAMMED CELL DEATH PROTEIN 2)-RELATED	0	0	0	0	cellular organisms;Eukaryota;Opisthokonta;Metazoa;Eumetazoa;Bilateria;Protostomia;Ecdysozoa;Panarthropoda;Arthropoda;Chelicerata;Arachnida;Acari;Acariformes;Trombidiformes;Prostigmata;Eleutherengona;Raphignathae;Tetranychoidea;Tetranychidae;Tetranychus	0	0	0	0
Buds	M1250380	99.92	0	2318	4133	0.048	0.63	0.992826	tetur21g00760	1236	length:1236 (mRNA) (n/a) (cullin-associated NEDD8-dissociated protein 1)	GO:0003824;GO:0046872	0	PTHR12696: TIP120	0	0	0	0	cellular organisms;Eukaryota;Opisthokonta;Metazoa;Eumetazoa;Bilateria;Protostomia;Ecdysozoa;Panarthropoda;Arthropoda;Chelicerata;Arachnida;Acari;Acariformes;Trombidiformes;Prostigmata;Eleutherengona;Raphignathae;Tetranychoidea;Tetranychidae;Tetranychus	0	0	0	0
stems	M1250460	99.69	0	662	1177	0.11	4.2	0.999951	SapurV1A.0036s0730.1.p	325	HSP20/alpha crystallin family protein	0	PF00011	0	0	0	0	0	cellular organisms;Eukaryota;Viridiplantae;Streptophyta;Streptophytina;Embryophyta;Tracheophyta;Euphyllophyta;Spermatophyta;Magnoliophyta;Mesangiospermae;eudicotyledons;Gunneridae;Pentapetalae;rosids;fabi ds;Malpighiales;Salicaceae;Saliceae;Salix;Salix purpurea	0	0	0	0
Buds	M1250530	100	0	573	3010	0.047	0.43	0.980163	tetur05g06830	393	length:393 (mRNA) (n/a) (proteasomal ubiquitin receptor ADRM1)	GO:0005634;GO:0005737	0	0	0	0	0	0	cellular organisms;Eukaryota;Opisthokonta;Metazoa;Eumetazoa;Bilateria;Protostomia;Ecdysozoa;Panarthropoda;Arthropoda;Chelicerata;Arachnida;Acari;Acariformes;Trombidiformes;Prostigmata;Eleutherengona;Raphignathae;Tetranychoidea;Tetranychidae;Tetranychus	0	0	0	0
stems	M1250680	99.62	0	1018	1744	0.12	14	1	SapurV1A.0454s0050.1.p	1232	multidrug/pheromone exporter, MDR family, ABC transporter family protein, putative	GO:0005524;GO:0006810;GO:0016021;GO:0042626;GO:0055085;GO:0016887	PF00664;PF00005	PTHR24221	0	0	0	KOG0055	cellular organisms;Eukaryota;Viridiplantae;Streptophyta;Streptophytina;Embryophyta;Tracheophyta;Euphyllophyta;Spermatophyta;Magnoliophyta;Mesangiospermae;eudicotyledons;Gunneridae;Pentapetalae;rosids;fabi ds;Malpighiales;Salicaceae;Saliceae;Salix;Salix purpurea	0	0	0	0
stems	M1250681	100	0	1423	2369	0.92	23	0.999914	SapurV1A.0454s0050.1.p	1232	multidrug/pheromone exporter, MDR family, ABC transporter family protein, putative	GO:0005524;GO:0006810;GO:0016021;GO:0042626;GO:0055085;GO:0016887	PF00664;PF00005	PTHR24221	0	0	0	KOG0055	cellular organisms;Eukaryota;Viridiplantae;Streptophyta;Streptophytina;Embryophyta;Tracheophyta;Euphyllophyta;Spermatophyta;Magnoliophyta;Mesangiospermae;eudicotyledons;Gunneridae;Pentapetalae;rosids;fabi ds;Malpighiales;Salicaceae;Saliceae;Salix;Salix purpurea	0	0	0	0
Buds	M1250700	100	1e-52	168	674	1.1	0.17	0.997284	SapurV1A.1039s0030.1.p	85	hypoxia induced motif protein	0	PF04588	0	0	0	0	0	cellular organisms;Eukaryota;Viridiplantae;Streptophyta;Streptophytina;Embryophyta;Tracheophyta;Euphyllophyta;Spermatophyta;Magnoliophyta;Mesangiospermae;eudicotyledons;Gunneridae;Pentapetalae;rosids;fabi ds;Malpighiales;Salicaceae;Saliceae;Salix;Salix purpurea	0	0	0	0
Buds	M1250720	84.8	2e-68	210	767	0.01	0.56	0.999303	tetur04g06040	131	length:131 (mRNA) (n/a) (ubiquitin-like 3)	0	0	PTHR13169: UBIQUITIN-LIKE PROTEIN 3 (HCG-1 PROTEIN)	0	0	0	0	cellular organisms;Eukaryota;Opisthokonta;Metazoa;Eumetazoa;Bilateria;Protostomia;Ecdysozoa;Panarthropoda;Arthropoda;Chelicerata;Arachnida;Acari;Acariformes;Trombidiformes;Prostigmata;Eleutherengona;Raphignathae;Tetranychoidea;Tetranychidae;Tetranychus	0	0	0	0
stems	M1250891	99.79	0	905	1682	15	12	0.993263	SapurV1A.0775s0070.1.p	523	acyl-CoA synthetase	GO:0003824;GO:0008152	PF00501	PTHR24095:SF49	0	0	0	KOG1176	cellular organisms;Eukaryota;Viridiplantae;Streptophyta;Streptophytina;Embryophyta;Tracheophyta;Euphyllophyta;Spermatophyta;Magnoliophyta;Mesangiospermae;eudicotyledons;Gunneridae;Pentapetalae;rosids;fabi ds;Malpighiales;Salicaceae;Saliceae;Salix;Salix purpurea	0	0	0	0
Buds	M1250952	100	1e-12	62.8	366	17	11	0.992994	SapurV1A.0033s0500.3.p	179	vesicle-associated membrane protein, putative	GO:0005198	PF00635	PTHR10809:SF6	0	0	0	KOG0439	cellular organisms;Eukaryota;Viridiplantae;Streptophyta;Streptophytina;Embryophyta;Tracheophyta;Euphyllophyta;Spermatophyta;Magnoliophyta;Mesangiospermae;eudicotyledons;Gunneridae;Pentapetalae;rosids;fabi ds;Malpighiales;Salicaceae;Saliceae;Salix;Salix purpurea	0	0	0	0
Buds	M1251331	100	4e-140	407	1194	0.047	0.45	0.976116	tetur02g06190	366	length:366 (mRNA) (n/a) (makorin 1)	GO:0003676;GO:0008270	0	PTHR21495: NUCLEOPORIN-RELATED	0	0	0	0	cellular organisms;Eukaryota;Opisthokonta;Metazoa;Eumetazoa;Bilateria;Protostomia;Ecdysozoa;Panarthropoda;Arthropoda;Chelicerata;Arachnida;Acari;Acariformes;Trombidiformes;Prostigmata;Eleutherengona;Raphignathae;Tetranychoidea;Tetranychidae;Tetranychus	0	0	0	0
Buds	M1251510	62.88	1e-39	139	1584	0.02	0.37	0.995505	tetur09g03110	85	length:85 (mRNA) (n/a) (Hypothetical protein)	0	0	0	0	0	0	0	cellular organisms;Eukaryota;Opisthokonta;Metazoa;Eumetazoa;Bilateria;Protostomia;Ecdysozoa;Panarthropoda;Arthropoda;Chelicerata;Arachnida;Acari;Acariformes;Trombidiformes;Prostigmata;Eleutherengona;Raphignathae;Tetranychoidea;Tetranychidae;Tetranychus	0	0	0	0
Buds	M1251540	100	5e-107	320	1506	0.011	0.3	0.997704	tetur01g11930	194	length:194 (mRNA) (n/a) (PREDICTED: hypothetical protein)	0	0	0	0	0	0	0	cellular organisms;Eukaryota;Opisthokonta;Metazoa;Eumetazoa;Bilateria;Protostomia;Ecdysozoa;Panarthropoda;Arthropoda;Chelicerata;Arachnida;Acari;Acariformes;Trombidiformes;Prostigmata;Eleutherengona;Raphignathae;Tetranychoidea;Tetranychidae;Tetranychus	0	0	0	0
Buds	M1251550	100	0	517	1538	0.085	1.6	0.999608	tetur18g01060	316	length:316 (mRNA) (n/a) (mitochondrial malate dehydrogenase 2, NAD)	GO:0003824;GO:0005975	0	PTHR11540: MALATE AND LACTATE DEHYDROGENASE	0	0	0	0	cellular organisms;Eukaryota;Opisthokonta;Metazoa;Eumetazoa;Bilateria;Protostomia;Ecdysozoa;Panarthropoda;Arthropoda;Chelicerata;Arachnida;Acari;Acariformes;Trombidiformes;Prostigmata;Eleutherengona;Raphignathae;Tetranychoidea;Tetranychidae;Tetranychus	0	0	0	0
stems	M1251630	99.15	0	938	2112	2.3	4.3	0.999294	SapurV1A.0735s0190.1.p	478	PPR containing plant protein	0	PF01535	PTHR24015:SF8	0	0	0	0	cellular organisms;Eukaryota;Viridiplantae;Streptophyta;Streptophytina;Embryophyta;Tracheophyta;Euphyllophyta;Spermatophyta;Magnoliophyta;Mesangiospermae;eudicotyledons;Gunneridae;Pentapetalae;rosids;fabi ds;Malpighiales;Salicaceae;Saliceae;Salix;Salix purpurea	0	0	0	0
Leaves	M1251662	100	1e-21	84.7	292	47	67	1	SapurV1A.0561s0090.1.p	113	60S ribosomal protein L30	GO:0003735;GO:0005622;GO:0005840;GO:0006412	PF01248	PTHR11449	0	0	K02908	KOG2988	cellular organisms;Eukaryota;Viridiplantae;Streptophyta;Streptophytina;Embryophyta;Tracheophyta;Euphyllophyta;Spermatophyta;Magnoliophyta;Mesangiospermae;eudicotyledons;Gunneridae;Pentapetalae;rosids;fabi ds;Malpighiales;Salicaceae;Saliceae;Salix;Salix purpurea	0	0	0	0
stems	M1251690	100	6e-17	76.6	471	0.76	0.065	0.976415	SapurV1A.1413s0050.1.p	262	ovate transcriptional repressor	0	PF04844	0	0	0	0	0	cellular organisms;Eukaryota;Viridiplantae;Streptophyta;Streptophytina;Embryophyta;Tracheophyta;Euphyllophyta;Spermatophyta;Magnoliophyta;Mesangiospermae;eudicotyledons;Gunneridae;Pentapetalae;rosids;fabi ds;Malpighiales;Salicaceae;Saliceae;Salix;Salix purpurea	0	0	0	0
Leaves	M1251780	100	0	842	2445	16	19	1	SapurV1A.1579s0060.1.p	479	PP1/PP2A phosphatase pleiotropic regulator PRL1, putative	0	PF00400	PTHR19923	0	0	K12862	KOG0285	cellular organisms;Eukaryota;Viridiplantae;Streptophyta;Streptophytina;Embryophyta;Tracheophyta;Euphyllophyta;Spermatophyta;Magnoliophyta;Mesangiospermae;eudicotyledons;Gunneridae;Pentapetalae;rosids;fabi ds;Malpighiales;Salicaceae;Saliceae;Salix;Salix purpurea	0	0	0	0
Buds	M1251830	97.56	0	1189	1926	0.13	1.7	0.994442	tetur01g07690	654	length:654 (mRNA) (n/a) (Heat shock protein Hsp70)	GO:0005524	0	0	0	0	0	0	cellular organisms;Eukaryota;Opisthokonta;Metazoa;Eumetazoa;Bilateria;Protostomia;Ecdysozoa;Panarthropoda;Arthropoda;Chelicerata;Arachnida;Acari;Acariformes;Trombidiformes;Prostigmata;Eleutherengona;Raphignathae;Tetranychoidea;Tetranychidae;Tetranychus	0	0	0	0
stems	M1251840	90	0	674	1464	0.039	1.6	0.999902	SapurV1A.0205s0020.1.p	450	lysine/histidine transporter	0	PF01490	PTHR22950	0	0	0	KOG1303	cellular organisms;Eukaryota;Viridiplantae;Streptophyta;Streptophytina;Embryophyta;Tracheophyta;Euphyllophyta;Spermatophyta;Magnoliophyta;Mesangiospermae;eudicotyledons;Gunneridae;Pentapetalae;rosids;fabi ds;Malpighiales;Salicaceae;Saliceae;Salix;Salix purpurea	0	0	0	0
Buds	M1251841	88.24	7e-25	68.2	614	0.32	1.1	0.980553	SapurV1A.0205s0020.1.p	450	lysine/histidine transporter	0	PF01490	PTHR22950	0	0	0	KOG1303	cellular organisms;Eukaryota;Viridiplantae;Streptophyta;Streptophytina;Embryophyta;Tracheophyta;Euphyllophyta;Spermatophyta;Magnoliophyta;Mesangiospermae;eudicotyledons;Gunneridae;Pentapetalae;rosids;fabi ds;Malpighiales;Salicaceae;Saliceae;Salix;Salix purpurea	0	0	0	0
stems	M1251841	88.24	7e-25	68.2	614	0.05	1.6	0.99943	SapurV1A.0205s0020.1.p	450	lysine/histidine transporter	0	PF01490	PTHR22950	0	0	0	KOG1303	cellular organisms;Eukaryota;Viridiplantae;Streptophyta;Streptophytina;Embryophyta;Tracheophyta;Euphyllophyta;Spermatophyta;Magnoliophyta;Mesangiospermae;eudicotyledons;Gunneridae;Pentapetalae;rosids;fabi ds;Malpighiales;Salicaceae;Saliceae;Salix;Salix purpurea	0	0	0	0
Buds	M1251850	100	5e-53	177	661	0.011	0.32	0.998354	tetur43g00210	380	length:380 (mRNA) (lic) (licorne, MAP kinase activity) (lic) (MAP kinase activity)	0	0	0	0	0	0	0	cellular organisms;Eukaryota;Opisthokonta;Metazoa;Eumetazoa;Bilateria;Protostomia;Ecdysozoa;Panarthropoda;Arthropoda;Chelicerata;Arachnida;Acari;Acariformes;Trombidiformes;Prostigmata;Eleutherengona;Raphignathae;Tetranychoidea;Tetranychidae;Tetranychus	0	0	0	0
Buds	M1251870	0	0	0	0	2.4	19	0.990033	0	0	0	0	0	0	0	0	0	0	0	0	0	0	0
stems	M1252012	100	1e-29	112	304	14	5.2	0.999442	SapurV1A.1286s0020.1.p	585	laccase	GO:0016491;GO:0055114;GO:0005507	PF00394;PF07731;PF07732	PTHR11709:SF9	0	0	0	KOG1263	cellular organisms;Eukaryota;Viridiplantae;Streptophyta;Streptophytina;Embryophyta;Tracheophyta;Euphyllophyta;Spermatophyta;Magnoliophyta;Mesangiospermae;eudicotyledons;Gunneridae;Pentapetalae;rosids;fabi ds;Malpighiales;Salicaceae;Saliceae;Salix;Salix purpurea	0	0	0	0
Buds	M1252070	98.15	0	600	1612	0.031	0.27	0.961176	tetur02g04950	379	length:379 (mRNA) (n/a) (hypothetical protein IscW_ISCW007027)	0	0	0	0	0	0	0	cellular organisms;Eukaryota;Opisthokonta;Metazoa;Eumetazoa;Bilateria;Protostomia;Ecdysozoa;Panarthropoda;Arthropoda;Chelicerata;Arachnida;Acari;Acariformes;Trombidiformes;Prostigmata;Eleutherengona;Raphignathae;Tetranychoidea;Tetranychidae;Tetranychus	0	0	0	0
Leaves	M1252200	100	8e-07	47.8	447	6.7	8.1	0.969059	SapurV1A.0280s0220.1.p	275	CCR4-associated factor, putative	GO:0005634	PF04857	PTHR10797	0	0	K12581	KOG0304	cellular organisms;Eukaryota;Viridiplantae;Streptophyta;Streptophytina;Embryophyta;Tracheophyta;Euphyllophyta;Spermatophyta;Magnoliophyta;Mesangiospermae;eudicotyledons;Gunneridae;Pentapetalae;rosids;fabi ds;Malpighiales;Salicaceae;Saliceae;Salix;Salix purpurea	0	0	0	0
Buds	M1252240	100	0	630	1949	0.012	0.15	0.976441	tetur01g06470	343	length:343 (mRNA) (n/a) (elongation of very long chain fatty acids protein 5)	GO:0016021	0	0	0	0	0	0	cellular organisms;Eukaryota;Opisthokonta;Metazoa;Eumetazoa;Bilateria;Protostomia;Ecdysozoa;Panarthropoda;Arthropoda;Chelicerata;Arachnida;Acari;Acariformes;Trombidiformes;Prostigmata;Eleutherengona;Raphignathae;Tetranychoidea;Tetranychidae;Tetranychus	0	0	0	0
Buds	M1252410	98.25	9e-30	118	662	0.93	4.3	0.985072	SapurV1A.0011s0570.1.p	724	ferric-chelate reductase, putative	GO:0005506;GO:0009055;GO:0016021;GO:0016491;GO:0050660	PF08030;PF01794;PF08022	PTHR11972:SF3	0	0	0	KOG0039	cellular organisms;Eukaryota;Viridiplantae;Streptophyta;Streptophytina;Embryophyta;Tracheophyta;Euphyllophyta;Spermatophyta;Magnoliophyta;Mesangiospermae;eudicotyledons;Gunneridae;Pentapetalae;rosids;fabi ds;Malpighiales;Salicaceae;Saliceae;Salix;Salix purpurea	0	0	0	0
stems	M1252530	0	0	0	0	0.22	0.81	0.999348	0	0	0	0	0	0	0	0	0	0	0	0	0	0	0
stems	M1252550	100	4e-49	162	929	1.8	0.5	1	SapurV1A.1083s0090.1.p	97	UPA24, putative	0	0	0	0	0	0	0	cellular organisms;Eukaryota;Viridiplantae;Streptophyta;Streptophytina;Embryophyta;Tracheophyta;Euphyllophyta;Spermatophyta;Magnoliophyta;Mesangiospermae;eudicotyledons;Gunneridae;Pentapetalae;rosids;fabi ds;Malpighiales;Salicaceae;Saliceae;Salix;Salix purpurea	0	0	0	0
stems	M1252660	98.98	3e-60	198	1691	0.072	0.54	0.988931	SapurV1A.1640s0100.1.p	98	auxin-responsive family protein	0	PF02519	0	0	0	0	0	cellular organisms;Eukaryota;Viridiplantae;Streptophyta;Streptophytina;Embryophyta;Tracheophyta;Euphyllophyta;Spermatophyta;Magnoliophyta;Mesangiospermae;eudicotyledons;Gunneridae;Pentapetalae;rosids;fabi ds;Malpighiales;Salicaceae;Saliceae;Salix;Salix purpurea	0	0	0	0
Buds	M1252971	99.1	0	1357	3456	0.021	0.48	0.999788	tetur29g00980	894	length:894 (mRNA) (n/a) (Pleckstrin homology) (n/a) (Pleckstrin homology)	0	0	0	0	0	0	0	cellular organisms;Eukaryota;Opisthokonta;Metazoa;Eumetazoa;Bilateria;Protostomia;Ecdysozoa;Panarthropoda;Arthropoda;Chelicerata;Arachnida;Acari;Acariformes;Trombidiformes;Prostigmata;Eleutherengona;Raphignathae;Tetranychoidea;Tetranychidae;Tetranychus	0	0	0	0
Buds	M1253021	100	4e-109	321	1250	0.07	0.99	0.99854	tetur05g03530	152	length:152 (mRNA) (n/a) (NADH dehydrogenase)	GO:0008137;GO:0009055;GO:0016020	0	0	0	0	0	0	cellular organisms;Eukaryota;Opisthokonta;Metazoa;Eumetazoa;Bilateria;Protostomia;Ecdysozoa;Panarthropoda;Arthropoda;Chelicerata;Arachnida;Acari;Acariformes;Trombidiformes;Prostigmata;Eleutherengona;Raphignathae;Tetranychoidea;Tetranychidae;Tetranychus	0	0	0	0
stems	M1253030	100	0	681	1292	7	5.6	0.971762	SapurV1A.0044s0190.3.p	424	ARF GTPase activating protein, putative	GO:0008060;GO:0008270;GO:0032312	PF01412	PTHR23180:SF31	0	0	0	KOG0703	cellular organisms;Eukaryota;Viridiplantae;Streptophyta;Streptophytina;Embryophyta;Tracheophyta;Euphyllophyta;Spermatophyta;Magnoliophyta;Mesangiospermae;eudicotyledons;Gunneridae;Pentapetalae;rosids;fabi ds;Malpighiales;Salicaceae;Saliceae;Salix;Salix purpurea	0	0	0	0
Buds	M1253070	100	2e-64	199	626	0.24	11	0.999995	SapurV1A.3053s0010.1.p	132	rare lipoprotein A-like double-psi beta-barrel protein	0	PF03330	0	0	0	0	0	cellular organisms;Eukaryota;Viridiplantae;Streptophyta;Streptophytina;Embryophyta;Tracheophyta;Euphyllophyta;Spermatophyta;Magnoliophyta;Mesangiospermae;eudicotyledons;Gunneridae;Pentapetalae;rosids;fabi ds;Malpighiales;Salicaceae;Saliceae;Salix;Salix purpurea	0	0	0	0
stems	M1253070	100	2e-64	199	626	0.62	9.7	1	SapurV1A.3053s0010.1.p	132	rare lipoprotein A-like double-psi beta-barrel protein	0	PF03330	0	0	0	0	0	cellular organisms;Eukaryota;Viridiplantae;Streptophyta;Streptophytina;Embryophyta;Tracheophyta;Euphyllophyta;Spermatophyta;Magnoliophyta;Mesangiospermae;eudicotyledons;Gunneridae;Pentapetalae;rosids;fabi ds;Malpighiales;Salicaceae;Saliceae;Salix;Salix purpurea	0	0	0	0
Buds	M1253090	99.25	0	784	2412	0.038	0.39	0.984811	tetur06g06160	547	length:547 (mRNA) (Spir1) (spire homolog 1) (n/a) (spire homolog 1)	0	0	0	0	0	0	0	cellular organisms;Eukaryota;Opisthokonta;Metazoa;Eumetazoa;Bilateria;Protostomia;Ecdysozoa;Panarthropoda;Arthropoda;Chelicerata;Arachnida;Acari;Acariformes;Trombidiformes;Prostigmata;Eleutherengona;Raphignathae;Tetranychoidea;Tetranychidae;Tetranychus	0	0	0	0
Buds	M1253091	100	2e-20	92.8	1203	0.025	0.49	0.998305	tetur06g06160	547	length:547 (mRNA) (Spir1) (spire homolog 1) (n/a) (spire homolog 1)	0	0	0	0	0	0	0	cellular organisms;Eukaryota;Opisthokonta;Metazoa;Eumetazoa;Bilateria;Protostomia;Ecdysozoa;Panarthropoda;Arthropoda;Chelicerata;Arachnida;Acari;Acariformes;Trombidiformes;Prostigmata;Eleutherengona;Raphignathae;Tetranychoidea;Tetranychidae;Tetranychus	0	0	0	0
Buds	M1253310	99.3	0	545	1030	0.037	0.51	0.990319	tetur09g06610	296	length:296 (mRNA) (n/a) (small GTP-binding protein)	0	0	PTHR23155: LEUCINE-RICH REPEAT-CONTAINING PROTEIN	0	0	0	0	cellular organisms;Eukaryota;Opisthokonta;Metazoa;Eumetazoa;Bilateria;Protostomia;Ecdysozoa;Panarthropoda;Arthropoda;Chelicerata;Arachnida;Acari;Acariformes;Trombidiformes;Prostigmata;Eleutherengona;Raphignathae;Tetranychoidea;Tetranychidae;Tetranychus	0	0	0	0
Buds	M1253410	100	5e-149	449	3324	0.0059	0.26	0.999804	tetur22g01300	274	length:274 (mRNA) (n/a) (CD63 antigen)	GO:0016021	0	PTHR19282: TETRASPANIN	0	0	0	0	cellular organisms;Eukaryota;Opisthokonta;Metazoa;Eumetazoa;Bilateria;Protostomia;Ecdysozoa;Panarthropoda;Arthropoda;Chelicerata;Arachnida;Acari;Acariformes;Trombidiformes;Prostigmata;Eleutherengona;Raphignathae;Tetranychoidea;Tetranychidae;Tetranychus	0	0	0	0
Buds	M1253440	0	0	0	0	0.21	2.5	0.99515	0	0	0	0	0	0	0	0	0	0	0	0	0	0	0
Buds	M1253520	100	4e-92	276	974	0.024	0.6	0.999548	tetur09g05080	209	length:209 (mRNA) (n/a) (troponin I)	GO:0005488	0	PTHR13738: TROPONIN I	0	0	0	0	cellular organisms;Eukaryota;Opisthokonta;Metazoa;Eumetazoa;Bilateria;Protostomia;Ecdysozoa;Panarthropoda;Arthropoda;Chelicerata;Arachnida;Acari;Acariformes;Trombidiformes;Prostigmata;Eleutherengona;Raphignathae;Tetranychoidea;Tetranychidae;Tetranychus	0	0	0	0
Buds	M1253600	100	0	793	2368	0.037	0.42	0.993333	tetur11g03710	417	length:417 (mRNA) (n/a) (ATPase-like, ATP-binding domain)	GO:0005524	0	PTHR11947: PYRUVATE DEHYDROGENASE KINASE	0	0	0	0	cellular organisms;Eukaryota;Opisthokonta;Metazoa;Eumetazoa;Bilateria;Protostomia;Ecdysozoa;Panarthropoda;Arthropoda;Chelicerata;Arachnida;Acari;Acariformes;Trombidiformes;Prostigmata;Eleutherengona;Raphignathae;Tetranychoidea;Tetranychidae;Tetranychus	0	0	0	0
stems	M1253690	92.71	6e-52	177	289	8.1	54	0.999995	SapurV1A.2613s0010.4.p	963	Tir-NBS-LRR resistance protein	GO:0005515;GO:0005524;GO:0006915	PF00560;PF00931	PTHR11017:SF20	0	0	0	KOG4658	cellular organisms;Eukaryota;Viridiplantae;Streptophyta;Streptophytina;Embryophyta;Tracheophyta;Euphyllophyta;Spermatophyta;Magnoliophyta;Mesangiospermae;eudicotyledons;Gunneridae;Pentapetalae;rosids;fabi ds;Malpighiales;Salicaceae;Saliceae;Salix;Salix purpurea	0	0	0	0
stems	M1253801	99.6	0	1217	2804	0.036	0.28	0.968202	SapurV1A.0348s0220.1.p	1081	LRR receptor-like kinase	GO:0004672;GO:0005524;GO:0006468;GO:0005515	PF00069;PF08263;PF00560	PTHR24420:SF819	0	0	0	KOG1187	cellular organisms;Eukaryota;Viridiplantae;Streptophyta;Streptophytina;Embryophyta;Tracheophyta;Euphyllophyta;Spermatophyta;Magnoliophyta;Mesangiospermae;eudicotyledons;Gunneridae;Pentapetalae;rosids;fabi ds;Malpighiales;Salicaceae;Saliceae;Salix;Salix purpurea	0	0	0	0
Buds	M1253820	100	0	852	2967	0.03	0.74	0.999502	tetur03g04280	430	length:430 (mRNA) (n/a) (Phosphatidylinositol-4-phosphate 5-kinase, core)	GO:0016307;GO:0046488	0	0	0	0	0	0	cellular organisms;Eukaryota;Opisthokonta;Metazoa;Eumetazoa;Bilateria;Protostomia;Ecdysozoa;Panarthropoda;Arthropoda;Chelicerata;Arachnida;Acari;Acariformes;Trombidiformes;Prostigmata;Eleutherengona;Raphignathae;Tetranychoidea;Tetranychidae;Tetranychus	0	0	0	0
Buds	M1253960	100	6e-125	375	1813	0.015	0.18	0.980557	tetur33g00430	336	length:336 (mRNA) (n/a) (conserved hypothetical protein)	0	0	0	0	0	0	0	cellular organisms;Eukaryota;Opisthokonta;Metazoa;Eumetazoa;Bilateria;Protostomia;Ecdysozoa;Panarthropoda;Arthropoda;Chelicerata;Arachnida;Acari;Acariformes;Trombidiformes;Prostigmata;Eleutherengona;Raphignathae;Tetranychoidea;Tetranychidae;Tetranychus	0	0	0	0
Buds	M1253980	61.1	0	605	2111	0.092	1.1	0.982574	tr|B9HQB2|B9HQB2_POPTR	620	MLO-like protein OS=Populus trichocarpa GN=POPTR_0009s01710g PE=3 SV=1	GO:0016021; GO:0006952; GO:0009607	PF03094	0	pop:POPTR_0009s01710g;	0	K08472;	0	Eukaryota; Viridiplantae; Streptophyta; Embryophyta; Tracheophyta;Spermatophyta; Magnoliophyta; eudicotyledons; Gunneridae;Pentapetalae; rosids; fabids; Malpighiales; Salicaceae; Saliceae;Populus	0	0	0	0
Buds	M1254030	99.7	0	692	2800	0.024	0.21	0.972932	tetur05g02580	342	length:342 (mRNA) (n/a) (cysteine and histidine-rich domain-containing protein 1)	0	0	PTHR12621: CYSTEINE AND HISTIDINE-RICH DOMAIN (CHORD)-CONTAINING PROTEIN	0	0	0	0	cellular organisms;Eukaryota;Opisthokonta;Metazoa;Eumetazoa;Bilateria;Protostomia;Ecdysozoa;Panarthropoda;Arthropoda;Chelicerata;Arachnida;Acari;Acariformes;Trombidiformes;Prostigmata;Eleutherengona;Raphignathae;Tetranychoidea;Tetranychidae;Tetranychus	0	0	0	0
Buds	M1254050	100	8e-34	123	1193	0.36	2.9	0.987805	SapurV1A.0544s0040.1.p	75	hypothetical protein	0	0	0	0	0	0	0	cellular organisms;Eukaryota;Viridiplantae;Streptophyta;Streptophytina;Embryophyta;Tracheophyta;Euphyllophyta;Spermatophyta;Magnoliophyta;Mesangiospermae;eudicotyledons;Gunneridae;Pentapetalae;rosids;fabi ds;Malpighiales;Salicaceae;Saliceae;Salix;Salix purpurea	0	0	0	0
Buds	M1254120	100	0	533	1897	0.018	0.34	0.997253	tetur01g08850	308	length:308 (mRNA) (n/a) (N-terminal asparagine amidohydrolase)	0	0	PTHR12498: RAB3-GAP REGULATORY DOMAIN	0	0	0	0	cellular organisms;Eukaryota;Opisthokonta;Metazoa;Eumetazoa;Bilateria;Protostomia;Ecdysozoa;Panarthropoda;Arthropoda;Chelicerata;Arachnida;Acari;Acariformes;Trombidiformes;Prostigmata;Eleutherengona;Raphignathae;Tetranychoidea;Tetranychidae;Tetranychus	0	0	0	0
Buds	M1254320	100	0	601	1564	0.06	0.58	0.964079	tetur02g11090	664	length:664 (mRNA) (Zfp) (PREDICTED: zinc finger protein 318) (n/a) (PREDICTED: zinc finger protein 318)	GO:0003676;GO:0005622;GO:0008270	0	PTHR15577: ZINC FINGER CONTAINING PROTEIN	0	0	0	0	cellular organisms;Eukaryota;Opisthokonta;Metazoa;Eumetazoa;Bilateria;Protostomia;Ecdysozoa;Panarthropoda;Arthropoda;Chelicerata;Arachnida;Acari;Acariformes;Trombidiformes;Prostigmata;Eleutherengona;Raphignathae;Tetranychoidea;Tetranychidae;Tetranychus	0	0	0	0
Buds	M1254330	92.33	2e-146	427	1397	0.36	5	0.999638	tetur20g00200	380	length:380 (mRNA) (SERP) (Secreted Protein with 8aa repeat structure) (n/a) (Hypothetical protein)	0	0	0	0	0	0	0	cellular organisms;Eukaryota;Opisthokonta;Metazoa;Eumetazoa;Bilateria;Protostomia;Ecdysozoa;Panarthropoda;Arthropoda;Chelicerata;Arachnida;Acari;Acariformes;Trombidiformes;Prostigmata;Eleutherengona;Raphignathae;Tetranychoidea;Tetranychidae;Tetranychus	0	0	0	0
stems	M1254330	92.33	2e-146	427	1397	2.4	0.66	0.999999	tetur20g00200	380	length:380 (mRNA) (SERP) (Secreted Protein with 8aa repeat structure) (n/a) (Hypothetical protein)	0	0	0	0	0	0	0	cellular organisms;Eukaryota;Opisthokonta;Metazoa;Eumetazoa;Bilateria;Protostomia;Ecdysozoa;Panarthropoda;Arthropoda;Chelicerata;Arachnida;Acari;Acariformes;Trombidiformes;Prostigmata;Eleutherengona;Raphignathae;Tetranychoidea;Tetranychidae;Tetranychus	0	0	0	0
Leaves	M1254370	100	6e-37	136	2087	3.7	5.4	0.994568	SapurV1A.0022s0310.1.p	112	transmembrane protein, putative	0	0	0	0	0	0	0	cellular organisms;Eukaryota;Viridiplantae;Streptophyta;Streptophytina;Embryophyta;Tracheophyta;Euphyllophyta;Spermatophyta;Magnoliophyta;Mesangiospermae;eudicotyledons;Gunneridae;Pentapetalae;rosids;fabi ds;Malpighiales;Salicaceae;Saliceae;Salix;Salix purpurea	0	0	0	0
stems	M1254370	100	6e-37	136	2087	13	11	0.999022	SapurV1A.0022s0310.1.p	112	transmembrane protein, putative	0	0	0	0	0	0	0	cellular organisms;Eukaryota;Viridiplantae;Streptophyta;Streptophytina;Embryophyta;Tracheophyta;Euphyllophyta;Spermatophyta;Magnoliophyta;Mesangiospermae;eudicotyledons;Gunneridae;Pentapetalae;rosids;fabi ds;Malpighiales;Salicaceae;Saliceae;Salix;Salix purpurea	0	0	0	0
Buds	M1254420	94.44	1e-30	110	267	0.3	2.5	0.950618	tetur12g04631	325	length:325 (mRNA) (TuPap-39) (Cathepsin L) (n/a) (hypothetical protein)	GO:0004197;GO:0006508	0	0	0	0	0	0	cellular organisms;Eukaryota;Opisthokonta;Metazoa;Eumetazoa;Bilateria;Protostomia;Ecdysozoa;Panarthropoda;Arthropoda;Chelicerata;Arachnida;Acari;Acariformes;Trombidiformes;Prostigmata;Eleutherengona;Raphignathae;Tetranychoidea;Tetranychidae;Tetranychus	0	0	0	0
Buds	M1254521	78.79	2e-08	51.2	223	0.1	2.3	0.98845	SapurV1A.0935s0010.1.p	614	Serine/Threonine-kinase, putative	GO:0005515	PF00560	PTHR24420:SF476	0	0	0	KOG0617	cellular organisms;Eukaryota;Viridiplantae;Streptophyta;Streptophytina;Embryophyta;Tracheophyta;Euphyllophyta;Spermatophyta;Magnoliophyta;Mesangiospermae;eudicotyledons;Gunneridae;Pentapetalae;rosids;fabi ds;Malpighiales;Salicaceae;Saliceae;Salix;Salix purpurea	0	0	0	0
Buds	M1254540	100	0	681	1580	0.025	0.44	0.993956	tetur01g09350	383	length:383 (mRNA) (n/a) (beta-centractin)	GO:0005515	0	0	0	0	0	0	cellular organisms;Eukaryota;Opisthokonta;Metazoa;Eumetazoa;Bilateria;Protostomia;Ecdysozoa;Panarthropoda;Arthropoda;Chelicerata;Arachnida;Acari;Acariformes;Trombidiformes;Prostigmata;Eleutherengona;Raphignathae;Tetranychoidea;Tetranychidae;Tetranychus	0	0	0	0
Buds	M1254590	0	0	0	0	0.86	4.6	0.970269	0	0	0	0	0	0	0	0	0	0	0	0	0	0	0
Buds	M1254750	86.67	6e-167	251	1775	0.15	0.026	0.987375	SapurV1A.0901s0010.1.p	404	UDP-glucosyltransferase	GO:0008152;GO:0016758	PF00201	PTHR11926:SF15	0	0	0	KOG1192	cellular organisms;Eukaryota;Viridiplantae;Streptophyta;Streptophytina;Embryophyta;Tracheophyta;Euphyllophyta;Spermatophyta;Magnoliophyta;Mesangiospermae;eudicotyledons;Gunneridae;Pentapetalae;rosids;fabi ds;Malpighiales;Salicaceae;Saliceae;Salix;Salix purpurea	0	0	0	0
Buds	M1254870	99.69	0	654	1330	0.35	3.6	0.988195	tetur04g02530	318	length:318 (mRNA) (n/a) (Mitochondrial substrate/solute carrier)	0	0	0	0	0	0	0	cellular organisms;Eukaryota;Opisthokonta;Metazoa;Eumetazoa;Bilateria;Protostomia;Ecdysozoa;Panarthropoda;Arthropoda;Chelicerata;Arachnida;Acari;Acariformes;Trombidiformes;Prostigmata;Eleutherengona;Raphignathae;Tetranychoidea;Tetranychidae;Tetranychus	0	0	0	0
Buds	M1254900	100	0	820	2482	0.039	0.79	0.999397	tetur14g00690	433	length:433 (mRNA) (n/a) (Adenylate cyclase-associated CAP)	GO:0003779;GO:0007010	0	0	0	0	0	0	cellular organisms;Eukaryota;Opisthokonta;Metazoa;Eumetazoa;Bilateria;Protostomia;Ecdysozoa;Panarthropoda;Arthropoda;Chelicerata;Arachnida;Acari;Acariformes;Trombidiformes;Prostigmata;Eleutherengona;Raphignathae;Tetranychoidea;Tetranychidae;Tetranychus	0	0	0	0
Buds	M1255080	0	0	0	0	3.9	1.9	0.974012	0	0	0	0	0	0	0	0	0	0	0	0	0	0	0
stems	M1255081	100	1e-54	185	1365	0	0.61	0.997288	SapurV1A.0037s0660.1.p	223	transmembrane protein, putative	0	0	0	0	0	0	0	cellular organisms;Eukaryota;Viridiplantae;Streptophyta;Streptophytina;Embryophyta;Tracheophyta;Euphyllophyta;Spermatophyta;Magnoliophyta;Mesangiospermae;eudicotyledons;Gunneridae;Pentapetalae;rosids;fabi ds;Malpighiales;Salicaceae;Saliceae;Salix;Salix purpurea	0	0	0	0
Buds	M1255110	99.76	0	837	2028	0.024	0.45	0.998385	tetur01g14010	450	length:450 (mRNA) (n/a) (COP9 signalosome complex subunit 2)	0	0	PTHR10678: 26S PROTEASOME SUBUNIT S9	0	0	0	0	cellular organisms;Eukaryota;Opisthokonta;Metazoa;Eumetazoa;Bilateria;Protostomia;Ecdysozoa;Panarthropoda;Arthropoda;Chelicerata;Arachnida;Acari;Acariformes;Trombidiformes;Prostigmata;Eleutherengona;Raphignathae;Tetranychoidea;Tetranychidae;Tetranychus	0	0	0	0
Leaves	M1255390	98.97	1e-87	284	3337	11	13	0.999673	SapurV1A.0001s2100.1.p	196	plant/F4P12-330 protein, putative	0	0	0	0	0	0	0	cellular organisms;Eukaryota;Viridiplantae;Streptophyta;Streptophytina;Embryophyta;Tracheophyta;Euphyllophyta;Spermatophyta;Magnoliophyta;Mesangiospermae;eudicotyledons;Gunneridae;Pentapetalae;rosids;fabi ds;Malpighiales;Salicaceae;Saliceae;Salix;Salix purpurea	0	0	0	0
stems	M1255520	91.6	4e-143	429	1866	2.2	5.8	1	tr|B9MU40|B9MU40_POPTR	276	Uncharacterized protein OS=Populus trichocarpa GN=POPTR_0001s02290g PE=4 SV=1	0	0	0	pop:POPTR_0001s02290g;	0	0	0	Eukaryota; Viridiplantae; Streptophyta; Embryophyta; Tracheophyta;Spermatophyta; Magnoliophyta; eudicotyledons; Gunneridae;Pentapetalae; rosids; fabids; Malpighiales; Salicaceae; Saliceae;Populus	0	0	0	0
Buds	M1255590	100	0	627	2067	0.051	0.65	0.997047	tetur06g02890	432	length:432 (mRNA) (n/a) (BSD domain-containing protein 1)	0	0	PTHR16019: SYNAPSE-ASSOCIATED PROTEIN	0	0	0	0	cellular organisms;Eukaryota;Opisthokonta;Metazoa;Eumetazoa;Bilateria;Protostomia;Ecdysozoa;Panarthropoda;Arthropoda;Chelicerata;Arachnida;Acari;Acariformes;Trombidiformes;Prostigmata;Eleutherengona;Raphignathae;Tetranychoidea;Tetranychidae;Tetranychus	0	0	0	0
Leaves	M1255740	91.16	0	656	2077	43	55	0.961375	SapurV1A.0054s0510.1.p	388	indole-3-glycerol phosphate synthase	GO:0004425	PF00218	PTHR22854:SF2	0	4.1.1.48	K01609	KOG4201	cellular organisms;Eukaryota;Viridiplantae;Streptophyta;Streptophytina;Embryophyta;Tracheophyta;Euphyllophyta;Spermatophyta;Magnoliophyta;Mesangiospermae;eudicotyledons;Gunneridae;Pentapetalae;rosids;fabi ds;Malpighiales;Salicaceae;Saliceae;Salix;Salix purpurea	0	0	0	0
Buds	M1255770	99.79	0	979	3027	0.07	0.92	0.993006	tetur09g05730	621	length:621 (mRNA) (n/a) (K Homology, type 1)	GO:0003723	0	PTHR10603: FRAGILE X RELATED - FRX1, FRX2	0	0	0	0	cellular organisms;Eukaryota;Opisthokonta;Metazoa;Eumetazoa;Bilateria;Protostomia;Ecdysozoa;Panarthropoda;Arthropoda;Chelicerata;Arachnida;Acari;Acariformes;Trombidiformes;Prostigmata;Eleutherengona;Raphignathae;Tetranychoidea;Tetranychidae;Tetranychus	0	0	0	0
stems	M1255810	0	0	0	0	0.73	2.6	0.978884	0	0	0	0	0	0	0	0	0	0	0	0	0	0	0
stems	M1255830	71	5e-38	134	353	2.4	0.75	0.995909	SapurV1A.0282s0030.1.p	359	BAG1 ubiquitin-like domain protein	GO:0005515;GO:0006915	PF00240;PF02179	PTHR12329:SF8	0	0	0	KOG4361	cellular organisms;Eukaryota;Viridiplantae;Streptophyta;Streptophytina;Embryophyta;Tracheophyta;Euphyllophyta;Spermatophyta;Magnoliophyta;Mesangiospermae;eudicotyledons;Gunneridae;Pentapetalae;rosids;fabi ds;Malpighiales;Salicaceae;Saliceae;Salix;Salix purpurea	0	0	0	0
stems	M1255860	99.47	3e-121	347	667	5.8	3.6	0.967636	SapurV1A.0287s0220.1.p	193	hypothetical protein	0	0	0	0	0	0	0	cellular organisms;Eukaryota;Viridiplantae;Streptophyta;Streptophytina;Embryophyta;Tracheophyta;Euphyllophyta;Spermatophyta;Magnoliophyta;Mesangiospermae;eudicotyledons;Gunneridae;Pentapetalae;rosids;fabi ds;Malpighiales;Salicaceae;Saliceae;Salix;Salix purpurea	0	0	0	0
Buds	M1255910	64.81	1e-62	214	761	13	5.1	0.970505	gi|568830019|ref|XP_006469312.1|	469	PREDICTED: uncharacterized protein LOC102622022 [Citrus sinensis]	0	0	0	0	0	0	0	cellular organisms;Eukaryota;Viridiplantae;Streptophyta;Streptophytina;Embryophyta;Tracheophyta;Euphyllophyta;Spermatophyta;Magnoliophyta;Mesangiospermae;eudicotyledons;Gunneridae;Pentapetalae;rosids;malvids;Sapindales;Rutaceae;Citrus;Citrus sinensis	0	0	0	0
Buds	M1255960	100	0	630	1380	0.044	1.6	0.99832	tetur07g01050	545	length:545 (mRNA) (Iws1) (IWS1 homolog) (n/a) (unnamed protein product)	GO:0005634;GO:0003677;GO:0005515;GO:0030528;GO:0006350	0	0	0	0	0	0	cellular organisms;Eukaryota;Opisthokonta;Metazoa;Eumetazoa;Bilateria;Protostomia;Ecdysozoa;Panarthropoda;Arthropoda;Chelicerata;Arachnida;Acari;Acariformes;Trombidiformes;Prostigmata;Eleutherengona;Raphignathae;Tetranychoidea;Tetranychidae;Tetranychus	0	0	0	0
Buds	M1256120	30.7	4e-25	107	1941	0.45	4.2	0.989568	tetur04g02090	414	length:414 (mRNA) (n/a) (PREDICTED: similar to gag-like protein)	0	0	0	0	0	0	0	cellular organisms;Eukaryota;Opisthokonta;Metazoa;Eumetazoa;Bilateria;Protostomia;Ecdysozoa;Panarthropoda;Arthropoda;Chelicerata;Arachnida;Acari;Acariformes;Trombidiformes;Prostigmata;Eleutherengona;Raphignathae;Tetranychoidea;Tetranychidae;Tetranychus	0	0	0	0
stems	M1256220	93.87	0	1113	3410	2.5	0.81	0.997212	SapurV1A.0278s0070.2.p	607	chloride channel ClC protein, putative	GO:0005247;GO:0006821;GO:0016020;GO:0055085;GO:0005515	PF00654;PF00571	PTHR11689:SF11	0	0	0	KOG0474	cellular organisms;Eukaryota;Viridiplantae;Streptophyta;Streptophytina;Embryophyta;Tracheophyta;Euphyllophyta;Spermatophyta;Magnoliophyta;Mesangiospermae;eudicotyledons;Gunneridae;Pentapetalae;rosids;fabi ds;Malpighiales;Salicaceae;Saliceae;Salix;Salix purpurea	0	0	0	0
Buds	M1256330	94.67	1e-42	151	1963	0.04	0.46	0.990007	tetur27g01470	155	length:155 (mRNA) (n/a) (PREDICTED: hypothetical protein)	0	0	0	0	0	0	0	cellular organisms;Eukaryota;Opisthokonta;Metazoa;Eumetazoa;Bilateria;Protostomia;Ecdysozoa;Panarthropoda;Arthropoda;Chelicerata;Arachnida;Acari;Acariformes;Trombidiformes;Prostigmata;Eleutherengona;Raphignathae;Tetranychoidea;Tetranychidae;Tetranychus	0	0	0	0
Buds	M1256470	100	7e-76	238	1513	0.021	0.22	0.960176	tetur03g02980	147	length:147 (mRNA) (CPR 61) (putative cuticle protein) (CPR 26) (cuticle protein)	GO:0042302	0	0	0	0	0	0	cellular organisms;Eukaryota;Opisthokonta;Metazoa;Eumetazoa;Bilateria;Protostomia;Ecdysozoa;Panarthropoda;Arthropoda;Chelicerata;Arachnida;Acari;Acariformes;Trombidiformes;Prostigmata;Eleutherengona;Raphignathae;Tetranychoidea;Tetranychidae;Tetranychus	0	0	0	0
Leaves	M1256710	100	1e-42	154	1568	38	48	0.983682	SapurV1A.0083s0110.1.p	229	Cwf15/CWC15 cell cycle control protein	GO:0000398;GO:0005681	PF04889	PTHR12718	0	0	K12863	KOG3228	cellular organisms;Eukaryota;Viridiplantae;Streptophyta;Streptophytina;Embryophyta;Tracheophyta;Euphyllophyta;Spermatophyta;Magnoliophyta;Mesangiospermae;eudicotyledons;Gunneridae;Pentapetalae;rosids;fabi ds;Malpighiales;Salicaceae;Saliceae;Salix;Salix purpurea	0	0	0	0
stems	M1256750	99.29	6e-97	284	729	5.2	0.78	0.999591	SapurV1A.0775s0040.1.p	140	actin-depolymerizing factor	GO:0003779;GO:0005622	PF00241	PTHR11913	0	0	0	KOG1735	cellular organisms;Eukaryota;Viridiplantae;Streptophyta;Streptophytina;Embryophyta;Tracheophyta;Euphyllophyta;Spermatophyta;Magnoliophyta;Mesangiospermae;eudicotyledons;Gunneridae;Pentapetalae;rosids;fabi ds;Malpighiales;Salicaceae;Saliceae;Salix;Salix purpurea	0	0	0	0
Buds	M1256770	0	0	0	0	0.74	0.1	0.99213	0	0	0	0	0	0	0	0	0	0	0	0	0	0	0
stems	M1256770	0	0	0	0	1	0.37	0.991494	0	0	0	0	0	0	0	0	0	0	0	0	0	0	0
stems	M1256830	99.5	9e-143	417	853	0.96	0.19	0.999995	SapurV1A.0963s0110.1.p	535	cytochrome P450 family protein	GO:0005506;GO:0009055;GO:0016705;GO:0020037	PF00067	PTHR24298	0	0	0	KOG0156	cellular organisms;Eukaryota;Viridiplantae;Streptophyta;Streptophytina;Embryophyta;Tracheophyta;Euphyllophyta;Spermatophyta;Magnoliophyta;Mesangiospermae;eudicotyledons;Gunneridae;Pentapetalae;rosids;fabi ds;Malpighiales;Salicaceae;Saliceae;Salix;Salix purpurea	0	0	0	0
Buds	M1256900	100	0	936	1640	0.12	1.7	0.994336	tetur10g02780	451	length:451 (mRNA) (n/a) (serine carboxypeptidase, putative)	GO:0004185;GO:0006508	0	0	0	0	0	0	cellular organisms;Eukaryota;Opisthokonta;Metazoa;Eumetazoa;Bilateria;Protostomia;Ecdysozoa;Panarthropoda;Arthropoda;Chelicerata;Arachnida;Acari;Acariformes;Trombidiformes;Prostigmata;Eleutherengona;Raphignathae;Tetranychoidea;Tetranychidae;Tetranychus	0	0	0	0
Buds	M1257001	100	0	776	2831	0.018	0.31	0.99694	tetur08g03750	497	length:497 (mRNA) (similar to trans) (similar to transcription factors SP3/SP4)	GO:0003676	0	PTHR23235: TRANSCRIPTION FACTOR SP3	0	0	0	0	cellular organisms;Eukaryota;Opisthokonta;Metazoa;Eumetazoa;Bilateria;Protostomia;Ecdysozoa;Panarthropoda;Arthropoda;Chelicerata;Arachnida;Acari;Acariformes;Trombidiformes;Prostigmata;Eleutherengona;Raphignathae;Tetranychoidea;Tetranychidae;Tetranychus	0	0	0	0
stems	M1257181	0	0	0	0	1.3	0.081	0.99486	0	0	0	0	0	0	0	0	0	0	0	0	0	0	0
Buds	M1257230	100	2e-80	250	1131	0.069	0.52	0.979649	tetur06g05830	267	length:267 (mRNA) (n/a) (unnamed protein product)	0	0	0	0	0	0	0	cellular organisms;Eukaryota;Opisthokonta;Metazoa;Eumetazoa;Bilateria;Protostomia;Ecdysozoa;Panarthropoda;Arthropoda;Chelicerata;Arachnida;Acari;Acariformes;Trombidiformes;Prostigmata;Eleutherengona;Raphignathae;Tetranychoidea;Tetranychidae;Tetranychus	0	0	0	0
Buds	M1257240	95.19	1e-47	160	1271	0.014	0.58	0.99969	tetur30g01200	99	length:99 (mRNA) (sNPF) (Neuropeptide precursor.) (sNPF) (Neuropeptide precursor)	0	0	0	0	0	0	0	cellular organisms;Eukaryota;Opisthokonta;Metazoa;Eumetazoa;Bilateria;Protostomia;Ecdysozoa;Panarthropoda;Arthropoda;Chelicerata;Arachnida;Acari;Acariformes;Trombidiformes;Prostigmata;Eleutherengona;Raphignathae;Tetranychoidea;Tetranychidae;Tetranychus	0	0	0	0
Buds	M1257450	100	1e-120	348	1043	0.086	0.63	0.953936	tetur01g00780	169	length:169 (mRNA) (n/a) (Ubiquitin-conjugating enzyme E2 C)	GO:0019787;GO:0043687;GO:0051246	0	PTHR11621: UBIQUITIN-CONJUGATING ENZYME E2	0	0	0	0	cellular organisms;Eukaryota;Opisthokonta;Metazoa;Eumetazoa;Bilateria;Protostomia;Ecdysozoa;Panarthropoda;Arthropoda;Chelicerata;Arachnida;Acari;Acariformes;Trombidiformes;Prostigmata;Eleutherengona;Raphignathae;Tetranychoidea;Tetranychidae;Tetranychus	0	0	0	0
stems	M1257530	98.89	4e-44	149	562	51	27	0.997805	SapurV1A.4086s0010.1.p	195	dirigent-like protein	0	PF03018	PTHR21495	0	0	0	0	cellular organisms;Eukaryota;Viridiplantae;Streptophyta;Streptophytina;Embryophyta;Tracheophyta;Euphyllophyta;Spermatophyta;Magnoliophyta;Mesangiospermae;eudicotyledons;Gunneridae;Pentapetalae;rosids;fabi ds;Malpighiales;Salicaceae;Saliceae;Salix;Salix purpurea	0	0	0	0
Buds	M1257550	100	3e-41	135	490	0.07	1.1	0.991012	tetur09g06110	81	length:81 (mRNA) (n/a) (Hypothetical protein)	0	0	0	0	0	0	0	cellular organisms;Eukaryota;Opisthokonta;Metazoa;Eumetazoa;Bilateria;Protostomia;Ecdysozoa;Panarthropoda;Arthropoda;Chelicerata;Arachnida;Acari;Acariformes;Trombidiformes;Prostigmata;Eleutherengona;Raphignathae;Tetranychoidea;Tetranychidae;Tetranychus	0	0	0	0
Buds	M1257571	100	4e-132	387	1727	0.042	0.64	0.995774	tetur29g01806	204	length:204 (mRNA) (LSM12) (Sm-like protein LSM12) (n/a) (hypothetical protein)	0	0	0	0	0	0	0	cellular organisms;Eukaryota;Opisthokonta;Metazoa;Eumetazoa;Bilateria;Protostomia;Ecdysozoa;Panarthropoda;Arthropoda;Chelicerata;Arachnida;Acari;Acariformes;Trombidiformes;Prostigmata;Eleutherengona;Raphignathae;Tetranychoidea;Tetranychidae;Tetranychus	0	0	0	0
Buds	M1257620	99.8	0	1022	3160	0.026	0.45	0.999127	tetur17g03110	498	length:498 (mRNA) (SRP54) (signal recognition particle 54 kDa protein) (n/a) (signal recognition particle 54 kDa protein)	GO:0006614;GO:0005525;GO:0048500;GO:0008312	0	0	0	0	0	0	cellular organisms;Eukaryota;Opisthokonta;Metazoa;Eumetazoa;Bilateria;Protostomia;Ecdysozoa;Panarthropoda;Arthropoda;Chelicerata;Arachnida;Acari;Acariformes;Trombidiformes;Prostigmata;Eleutherengona;Raphignathae;Tetranychoidea;Tetranychidae;Tetranychus	0	0	0	0
stems	M1257631	99.28	7e-109	278	3101	6.2	5.3	0.999529	SapurV1A.0082s0300.1.p	226	potassium transporter	GO:0015079;GO:0016020;GO:0071805	PF02705	0	0	0	0	0	cellular organisms;Eukaryota;Viridiplantae;Streptophyta;Streptophytina;Embryophyta;Tracheophyta;Euphyllophyta;Spermatophyta;Magnoliophyta;Mesangiospermae;eudicotyledons;Gunneridae;Pentapetalae;rosids;fabi ds;Malpighiales;Salicaceae;Saliceae;Salix;Salix purpurea	0	0	0	0
Buds	M1257680	98.97	9e-88	271	1341	0.093	3.1	0.999949	tetur33g00340	252	length:252 (mRNA) (n/a) (Hypothetical protein)	0	0	0	0	0	0	0	cellular organisms;Eukaryota;Opisthokonta;Metazoa;Eumetazoa;Bilateria;Protostomia;Ecdysozoa;Panarthropoda;Arthropoda;Chelicerata;Arachnida;Acari;Acariformes;Trombidiformes;Prostigmata;Eleutherengona;Raphignathae;Tetranychoidea;Tetranychidae;Tetranychus	0	0	0	0
Buds	M1257800	100	0	642	2363	0.025	0.56	0.99939	tetur25g01680	313	length:313 (mRNA) (n/a) (actin-related protein 2/3 complex subunit 2)	GO:0005856;GO:0030833	0	0	0	0	0	0	cellular organisms;Eukaryota;Opisthokonta;Metazoa;Eumetazoa;Bilateria;Protostomia;Ecdysozoa;Panarthropoda;Arthropoda;Chelicerata;Arachnida;Acari;Acariformes;Trombidiformes;Prostigmata;Eleutherengona;Raphignathae;Tetranychoidea;Tetranychidae;Tetranychus	0	0	0	0
Buds	M1257850	99.1	1e-159	464	2213	0.042	0.34	0.977791	tetur10g03400	225	length:225 (mRNA) (n/a) (Mob1/phocein)	GO:0005515	0	0	0	0	0	0	cellular organisms;Eukaryota;Opisthokonta;Metazoa;Eumetazoa;Bilateria;Protostomia;Ecdysozoa;Panarthropoda;Arthropoda;Chelicerata;Arachnida;Acari;Acariformes;Trombidiformes;Prostigmata;Eleutherengona;Raphignathae;Tetranychoidea;Tetranychidae;Tetranychus	0	0	0	0
[truncated: 6,436 more rows]
